# Supplementary material for: OUTPOST: A comprehensive analysis software for whole‐metagenome shotgun sequencing incorporating group stratification
Source: IMetaOmics. 2024 Sep 18;1(2):e29. doi: 10.1002/imo2.29 (PMC12806516; doi:10.1002/imo2.29)
Supplement: Supplementary file 2 — Table S1: List of software/database used in OUTPOST. Table S2: The information of mammalian gut microbiome dataset. Table S3: The OUTPOST's biomarker analysis results between omnivorous and herbivore gut microbiomes. Table S4: The information of colorectal neoplasms gut microbiomes dataset. [file IMO2-1-e29-s002.xlsx]

## Sheet: S1
Table S1 List of software/database used in OUTPOST
Module	Software/Database
Quality control	fastp (v0.23.4) , Trimmomatic (v0.39) , limma (v3.50.3), mixOmics (v6.18.1), SAMtools (v1.15.1), BWA (v0.7.17) , BamTools (v 2.5.2)
Assemble contigs	MEGAHIT (v1.2.9) , metaSPAdes (v3.13.0), CD-HIT (v4.6.8), QUAST (v5.2.0)
Assembly analysis	MetaGeneMark (v3.38), Prodigal (v2.6.3), eggNOG-mapper (v2.1.12), RGI (v6.0.3), Salmon (v1.10.0), Kaiju (v1.8.2)
Taxonomy analysis	SciPy (v1.11.3), pandas (v1.4.2), Matplotlib (v3.8.1), Seaborn (v0.11.2), pheatmap (v1.0.12), NumPy (v1.26.2), ggplot2 (v3.3.5)
Diversity analysis	VEGAN (v2.6_2)
MetaPhlAn analysis	MetaPhlAn (v4.0.6), GraPhlAn (v0.22), Krona (v2.8.1)
Function analysis	HUMAnN (v3.8), MetaCyc, KEGG ORTHOLOGY], Pfam
Linear discriminant analysis	LEfSe (v1.1.2)
Antibiotic genes analysis	ResFinder, ARG-ANNOT, CARD (v3.0_5), EcOH, MEGARes, AMRFinderPlus
Virulence factors analysis	VFDB
Plasmids analysis	PlasmidFinder
Biomarkers analysis	fastANCOM (v0.0.4)

## Sheet: S2
Table S2 The mammalian microbiome dataset
ID	NCBI ID	Group	Batch
cat_1	SRR16235400	cat, omnivorous	2
cat_2	SRR16235399	cat, omnivorous	2
cat_3	SRR16235397	cat, omnivorous	2
dog_1	SAMN06172430	dog, omnivorous	1
dog_2	SAMN06172438	dog, omnivorous	1
dog_3	SAMN06172479	dog, omnivorous	1
pig_1	ERR1135368	pig, omnivorous	3
pig_2	ERR1135376	pig, omnivorous	3
pig_3	ERR1135375	pig, omnivorous	3
horse_1	SRR17543909	horse, herbivore	6
horse_2	SRR17543906	horse, herbivore	6
horse_3	SRR17543911	horse, herbivore	6
buffalo_1	SRR12711213	buffalo, herbivore	4
buffalo_2	SRR12711215	buffalo, herbivore	4
buffalo_3	SRR12711221	buffalo, herbivore	4
camel_1	SRR13390167	camel, herbivore	5
camel_2	SRR13390168	camel, herbivore	5
camel_3	SRR13390169	camel, herbivore	5

## Sheet: S3
Table S3 The OUTPOST’s biomarker analysis results between omnivorous and herbivore gut microbiomes
	taxa_abun_top_100	taxa_abun_signicant	LDA_larger_than_2	virulence_top_100	plasmid_top_100	antibiotic_top_100	ANCOM_identified	OUTPOST_biomarker_score	levels
Alphaproteobacteria	1	1	1	1	0	1	1	6	class
Spirochaetia	1	1	1	1	0	1	1	6	class
Verrucomicrobiae	1	1	1	0	0	1	1	5	class
Clostridia	1	0	1	1	1	1	0	5	class
Acidobacteriia	1	1	1	1	0	1	0	5	class
Bacteroidia	1	0	1	1	1	1	0	5	class
Deltaproteobacteria	1	0	1	1	1	1	0	5	class
Sphingobacteriia	1	1	1	0	0	1	1	5	class
Tissierellia	1	1	1	0	0	1	1	5	class
Opitutae	1	1	1	0	0	1	1	5	class
Lentisphaeria	1	1	1	0	0	1	1	5	class
Phycisphaerae	1	1	1	0	0	0	1	4	class
Saprospiria	1	1	1	0	0	0	1	4	class
Flavobacteriia	1	0	1	1	0	1	0	4	class
Planctomycetia	1	1	1	0	0	0	1	4	class
Negativicutes	1	0	1	1	0	1	0	4	class
Bacilli	1	0	1	1	0	1	0	4	class
Actinomycetia	1	0	1	1	0	1	0	4	class
Fibrobacteria	1	0	1	1	0	1	0	4	class
Thermotogae	1	1	1	0	0	0	1	4	class
Oligoflexia	1	0	1	0	0	1	0	3	class
Mollicutes	1	0	1	1	0	0	0	3	class
Betaproteobacteria	1	0	0	0	0	1	1	3	class
Erysipelotrichia	1	0	0	1	0	1	0	3	class
Ktedonobacteria	1	1	1	0	0	0	0	3	class
Chitinophagia	1	0	1	1	0	0	0	3	class
Synergistia	1	0	1	1	0	0	0	3	class
Cytophagia	1	0	1	1	0	0	0	3	class
Methanobacteria	1	0	1	1	0	0	0	3	class
Gammaproteobacteria	1	0	0	1	0	1	0	3	class
Fusobacteriia	1	0	0	1	0	1	0	3	class
Coriobacteriia	1	0	0	1	0	1	0	3	class
Anaerolineae	1	0	1	0	0	1	0	3	class
Hadesarchaea	1	1	0	0	0	0	0	2	class
Candidatus Termititenacia	1	1	0	0	0	0	0	2	class
Megaviricetes	1	0	1	0	0	0	0	2	class
Elusimicrobia	1	0	0	1	0	0	0	2	class
Zetaproteobacteria	1	1	0	0	0	0	0	2	class
Deinococci	1	0	1	0	0	0	0	2	class
Kiritimatiellae	1	0	1	0	0	0	0	2	class
Caudoviricetes	1	0	0	1	0	0	0	2	class
Candidatus Nanoperiomorbia	1	0	0	1	0	0	0	2	class
Gemmatimonadetes	1	1	0	0	0	0	0	2	class
Halobacteria	1	0	1	0	0	0	0	2	class
Chrysiogenetes	1	1	0	0	0	0	0	2	class
Candidatus Marinamargulisbacteria	1	1	0	0	0	0	0	2	class
Candidatus Thermofonsia	1	1	0	0	0	0	0	2	class
Candidatus Cryosericia	1	1	0	0	0	0	0	2	class
Methanomicrobia	1	0	1	0	0	0	0	2	class
Malgrandaviricetes	1	0	1	0	0	0	0	2	class
Candidatus Brocadiae	1	1	0	0	0	0	0	2	class
Thermoplasmata	1	0	1	0	0	0	0	2	class
Epsilonproteobacteria	1	0	0	0	0	1	0	2	class
Chlamydiia	1	0	0	0	0	1	0	2	class
Chloroflexia	1	1	0	0	0	0	0	2	class
Methylacidiphilae	1	1	0	0	0	0	0	2	class
Dehalococcoidia	1	1	0	0	0	0	0	2	class
Ignavibacteria	1	0	1	0	0	0	0	2	class
Holophagae	1	1	0	0	0	0	0	2	class
Terrimicrobia	1	1	0	0	0	0	0	2	class
Spartobacteria	1	1	0	0	0	0	0	2	class
Candidatus Ozemobacteria	1	1	0	0	0	0	0	2	class
Armatimonadia	1	0	0	0	0	0	0	1	class
Pokkesviricetes	1	0	0	0	0	0	0	1	class
Hydrogenophilalia	1	0	0	0	0	0	0	1	class
Nitrososphaeria	1	0	0	0	0	0	0	1	class
Tectiliviricetes	0	1	0	0	0	0	0	1	class
Aquificae	1	0	0	0	0	0	0	1	class
Thermoanaerobaculia	1	0	0	0	0	0	0	1	class
Ardenticatenia	1	0	0	0	0	0	0	1	class
Faserviricetes	0	1	0	0	0	0	0	1	class
Candidatus Poseidoniia	1	0	0	0	0	0	0	1	class
Dictyoglomia	1	0	0	0	0	0	0	1	class
Caldilineae	1	0	0	0	0	0	0	1	class
Deferribacteres	1	0	0	0	0	0	0	1	class
Endomicrobia	1	0	0	0	0	0	0	1	class
Candidatus Nanosyncoccalia	1	0	0	0	0	0	0	1	class
Chitinivibrionia	1	0	0	0	0	0	0	1	class
Nitriliruptoria	1	0	0	0	0	0	0	1	class
Nitrospira	1	0	0	0	0	0	0	1	class
Archaeoglobi	1	0	0	0	0	0	0	1	class
Thermodesulfobacteria	1	0	0	0	0	0	0	1	class
Limnochordia	0	1	0	0	0	0	0	1	class
Chlorobia	1	0	0	0	0	0	0	1	class
CandidatusNanosyncoccalia			1					1	class
Methanonatronarchaeia	0	1	0	0	0	0	0	1	class
Rhodothermia	1	0	0	0	0	0	0	1	class
Insthoviricetes	0	1	0	0	0	0	0	1	class
Thermomicrobia	1	0	0	0	0	0	0	1	class
Duplopiviricetes	0	1	0	0	0	0	0	1	class
Calditrichae	1	0	0	0	0	0	0	1	class
Thermococci	1	0	0	0	0	0	0	1	class
Candidatus Methanofastidiosa	1	0	0	0	0	0	0	1	class
Candidatus Mcinerneyibacteria	0	1	0	0	0	0	0	1	class
Thermoflexia	0	1	0	0	0	0	0	1	class
Nitrospinia	1	0	0	0	0	0	0	1	class
Blastocatellia	1	0	0	0	0	0	0	1	class
Alsuviricetes	1	0	0	0	0	0	0	1	class
Candidatus Saccharimonia	0	1	0	0	0	0	0	1	class
Rubrobacteria	1	0	0	0	0	0	0	1	class
Thermodesulfovibrionia	1	0	0	0	0	0	0	1	class
Candidatus Peribacteria	1	0	0	0	0	0	0	1	class
Candidatus Fermentibacteria (class)	0	1	0	0	0	0	0	1	class
Methanopyri	0	1	0	0	0	0	0	1	class
Acidithiobacillia	1	0	0	0	0	0	0	1	class
Acidimicrobiia	1	0	0	0	0	0	0	1	class
Papovaviricetes	0	1	0	0	0	0	0	1	class
Candidatus Lambdaproteobacteria	0	1	0	0	0	0	0	1	class
Balneolia	1	0	0	0	0	0	0	1	class
Thermoprotei	1	0	0	0	0	0	0	1	class
Thermoleophilia	1	0	0	0	0	0	0	1	class
Fimbriimonadia	1	0	0	0	0	0	0	1	class
Revtraviricetes	1	0	0	0	0	0	0	1	class
Methanococci	1	0	0	0	0	0	0	1	class
Arfiviricetes	0	0	0	0	0	0	0	0	class
Candidatus Muproteobacteria	0	0	0	0	0	0	0	0	class
Gloeobacteria	0	0	0	0	0	0	0	0	class
Coprothermobacteria	0	0	0	0	0	0	0	0	class
Candidatus Methanoliparia	0	0	0	0	0	0	0	0	class
Tepidiformia	0	0	0	0	0	0	0	0	class
Herviviricetes	0	0	0	0	0	0	0	0	class
Maveriviricetes	0	0	0	0	0	0	0	0	class
Conexivisphaeria	0	0	0	0	0	0	0	0	class
Resentoviricetes	0	0	0	0	0	0	0	0	class
Vicinamibacteria	0	0	0	0	0	0	0	0	class
Chitinispirillia	0	0	0	0	0	0	0	0	class
Candidatus Riflemargulisbacteria	0	0	0	0	0	0	0	0	class
Longimicrobia	0	0	0	0	0	0	0	0	class
Caldisericia	0	0	0	0	0	0	0	0	class
Pisoniviricetes	0	0	0	0	0	0	0	0	class
Flasuviricetes	0	0	0	0	0	0	0	0	class
Abditibacteria	0	0	0	0	0	0	0	0	class
Theionarchaea	0	0	0	0	0	0	0	0	class
Ellioviricetes	0	0	0	0	0	0	0	0	class
Candidatus Limnocylindria	0	0	0	0	0	0	0	0	class
Stelpaviricetes	0	0	0	0	0	0	0	0	class
Nanohaloarchaea	0	0	0	0	0	0	0	0	class
Repensiviricetes	0	0	0	0	0	0	0	0	class
Chrymotiviricetes	0	0	0	0	0	0	0	0	class
Chthonomonadetes	0	0	0	0	0	0	0	0	class
Rhodobacteraceae	1	1	1	1	0	1	1	6	family
Spirochaetaceae	1	1	1	1	0	1	1	6	family
Pseudomonadaceae	1	1	1	1	0	1	1	6	family
Oscillospiraceae	1	1	1	1	0	1	1	6	family
Peptococcaceae	1	1	1	1	0	1	1	6	family
Micrococcaceae	1	1	1	1	0	1	1	6	family
Bacillaceae	1	1	1	1	0	1	1	6	family
Planococcaceae	1	1	1	0	0	1	1	5	family
Oxalobacteraceae	1	1	1	0	0	1	1	5	family
Erysipelotrichaceae	1	1	0	1	0	1	1	5	family
Desulfovibrionaceae	1	0	1	1	1	1	0	5	family
Sutterellaceae	1	1	1	0	0	1	1	5	family
Peptostreptococcaceae	1	1	0	1	0	1	1	5	family
Fusobacteriaceae	1	1	0	1	0	1	1	5	family
Prevotellaceae	1	0	1	1	1	1	0	5	family
Burkholderiaceae	1	1	1	0	0	1	1	5	family
Bifidobacteriaceae	1	1	0	1	0	1	1	5	family
Barnesiellaceae	1	1	1	0	0	1	1	5	family
Coprobacillaceae	1	1	0	1	0	1	1	5	family
Sphingomonadaceae	1	1	1	0	0	1	1	5	family
Porphyromonadaceae	1	1	1	0	0	1	1	5	family
Akkermansiaceae	1	1	1	0	0	1	1	5	family
Sphingobacteriaceae	1	1	1	0	0	1	1	5	family
Tissierellaceae	1	1	1	0	0	1	1	5	family
Fibrobacteraceae	1	0	1	1	0	1	0	4	family
Carnobacteriaceae	1	1	1	0	0	1	0	4	family
Ruminococcaceae	1	0	0	1	1	1	0	4	family
Streptococcaceae	1	1	1	0	0	1	0	4	family
Odoribacteraceae	1	0	1	1	0	1	0	4	family
Micromonosporaceae	1	1	1	0	0	0	1	4	family
Rhizobiaceae	1	1	0	0	0	1	1	4	family
Staphylococcaceae	1	1	1	0	0	1	0	4	family
Hymenobacteraceae	1	1	1	0	0	0	1	4	family
Opitutaceae	1	1	1	0	0	0	1	4	family
Cyclobacteriaceae	1	1	1	0	0	0	1	4	family
Bacteroidaceae	1	0	1	1	0	1	0	4	family
Paenibacillaceae	1	0	1	1	0	1	0	4	family
Sporomusaceae	1	1	1	0	0	0	1	4	family
Tannerellaceae	1	0	1	1	0	1	0	4	family
Rikenellaceae	1	0	1	1	0	1	0	4	family
Bradyrhizobiaceae	0	1	1	1	0	0	1	4	family
Flavobacteriaceae	1	0	1	1	0	1	0	4	family
Weeksellaceae	1	0	1	1	0	1	0	4	family
Clostridiaceae	1	0	1	1	0	1	0	4	family
Helicobacteraceae	1	1	1	0	0	0	1	4	family
Acidaminococcaceae	1	0	1	1	0	1	0	4	family
Enterococcaceae	1	0	1	1	0	1	0	4	family
Mycobacteriaceae	1	1	1	0	0	0	1	4	family
Muribaculaceae	1	0	1	1	0	1	0	4	family
Desulfobacteraceae	1	1	1	0	0	0	1	4	family
Clostridiales Family XIII. Incertae Sedis	1	1	0	1	0	1	0	4	family
Prolixibacteraceae	1	1	1	0	0	0	1	4	family
Halomonadaceae	1	1	1	0	0	0	1	4	family
Acholeplasmataceae	1	1	1	1	0	0	0	4	family
Eubacteriaceae	1	0	1	1	0	1	0	4	family
Microbacteriaceae	1	0	1	1	0	0	0	3	family
Acetobacteraceae	1	0	1	1	0	0	0	3	family
Veillonellaceae	1	0	0	1	0	1	0	3	family
Dysgonomonadaceae	1	0	1	0	0	1	0	3	family
Marinifilaceae	0	1	1	0	0	0	1	3	family
Thermoactinomycetaceae	0	1	1	1	0	0	0	3	family
Planctomycetaceae	0	1	1	0	0	0	1	3	family
Rhodospirillaceae	1	0	1	0	0	1	0	3	family
Enterobacteriaceae	1	0	1	0	0	1	0	3	family
Lachnospiraceae	1	0	0	1	0	1	0	3	family
Succinivibrionaceae	1	0	1	0	0	1	0	3	family
Actinomycetaceae	1	0	1	0	0	1	0	3	family
Turicibacteraceae	1	1	0	0	0	1	0	3	family
Chitinophagaceae	1	0	1	1	0	0	0	3	family
Anaplasmataceae	0	1	1	0	0	0	1	3	family
Leptotrichiaceae	1	1	0	0	0	0	1	3	family
Nocardiaceae	1	0	1	1	0	0	0	3	family
Hungateiclostridiaceae	1	0	1	0	0	1	0	3	family
Coriobacteriaceae	1	0	0	1	0	1	0	3	family
Chromatiaceae	0	1	1	0	0	0	1	3	family
Verrucomicrobiaceae	1	1	1	0	0	0	0	3	family
Peptoniphilaceae	1	0	1	0	0	1	0	3	family
Caldicoprobacteraceae	0	1	1	0	0	0	1	3	family
Synergistaceae	1	0	1	1	0	0	0	3	family
Cytophagaceae	1	0	1	1	0	0	0	3	family
Vibrionaceae	1	0	1	0	0	1	0	3	family
Lewinellaceae	0	1	1	0	0	0	1	3	family
Methanocorpusculaceae	1	1	1	0	0	0	0	3	family
Oceanospirillaceae	0	1	1	0	0	0	1	3	family
Streptosporangiaceae	1	1	1	0	0	0	0	3	family
Streptomycetaceae	1	0	1	0	0	1	0	3	family
Defluviitaleaceae	0	1	1	0	0	1	0	3	family
Desulfobulbaceae	0	1	1	0	0	0	1	3	family
Cryomorphaceae	0	1	1	0	0	0	1	3	family
Leuconostocaceae	0	1	1	0	0	1	0	3	family
Chromobacteriaceae	0	1	1	0	0	0	1	3	family
Victivallaceae	1	0	1	0	0	1	0	3	family
Selenomonadaceae	1	0	0	1	0	1	0	3	family
Rhodanobacteraceae	0	1	1	1	0	0	0	3	family
Gemmataceae	0	1	1	0	0	0	1	3	family
Thermomonosporaceae	0	0	1	0	0	1	1	3	family
Anaerolineaceae	1	0	1	0	0	1	0	3	family
Lacipirellulaceae	0	1	1	0	0	0	1	3	family
Methanobacteriaceae	1	0	1	1	0	0	0	3	family
Puniceicoccaceae	1	0	1	0	0	1	0	3	family
Eggerthellaceae	1	0	0	1	0	1	0	3	family
Methanomassiliicoccaceae	0	1	0	0	0	0	1	2	family
Demerecviridae	0	1	0	0	0	0	1	2	family
Fulvivirgaceae	0	1	1	0	0	0	0	2	family
Pseudanabaenaceae	0	1	0	1	0	0	0	2	family
Thermoanaerobacteraceae	1	0	1	0	0	0	0	2	family
Lactobacillaceae	1	0	0	0	0	1	0	2	family
Shewanellaceae	0	0	1	1	0	0	0	2	family
Thermoplasmataceae	0	1	0	0	0	0	1	2	family
Acidobacteriaceae	0	0	1	0	0	1	0	2	family
Morganellaceae	0	1	0	0	0	0	1	2	family
Moraxellaceae	1	0	0	1	0	0	0	2	family
Halobacteroidaceae	0	1	1	0	0	0	0	2	family
Ornithinimicrobiaceae	0	1	0	0	0	0	1	2	family
Yersiniaceae	0	1	1	0	0	0	0	2	family
Syntrophaceae	0	0	1	1	0	0	0	2	family
Xanthomonadaceae	1	0	1	0	0	0	0	2	family
Phyllobacteriaceae	1	0	1	0	0	0	0	2	family
Pelagibacteraceae	0	1	0	1	0	0	0	2	family
Marinilabiliaceae	1	0	1	0	0	0	0	2	family
Orbaceae	0	1	0	0	0	0	1	2	family
Oligoflexaceae	0	1	0	0	0	0	1	2	family
Methanosarcinaceae	0	1	1	0	0	0	0	2	family
Haloarculaceae	0	1	0	0	0	0	1	2	family
Listeriaceae	0	0	1	1	0	0	0	2	family
Budviciaceae	0	1	0	0	0	0	1	2	family
Leptolyngbyaceae	0	1	1	0	0	0	0	2	family
Alicyclobacillaceae	0	0	1	0	0	0	1	2	family
Thiovulaceae	0	1	0	0	0	0	1	2	family
Leptospiraceae	0	0	1	0	0	0	1	2	family
Methanoregulaceae	0	1	0	0	0	0	1	2	family
Comamonadaceae	1	0	1	0	0	0	0	2	family
Methylobacteriaceae	0	1	1	0	0	0	0	2	family
Podoviridae	1	0	0	1	0	0	0	2	family
Methylococcaceae	0	1	1	0	0	0	0	2	family
Gottschalkiaceae	0	0	1	0	0	0	1	2	family
Cellvibrionaceae	0	1	1	0	0	0	0	2	family
Terrimicrobiaceae	0	1	0	0	0	0	1	2	family
Solibacteraceae	0	1	0	1	0	0	0	2	family
Catalimonadaceae	0	1	0	0	0	0	1	2	family
Mariprofundaceae	0	1	0	0	0	0	1	2	family
Mycoplasmataceae	1	0	1	0	0	0	0	2	family
Thermosediminibacteraceae	0	1	0	0	0	0	1	2	family
Brucellaceae	0	1	0	0	0	1	0	2	family
Christensenellaceae	1	0	1	0	0	0	0	2	family
Alteromonadaceae	0	1	1	0	0	0	0	2	family
Atopobiaceae	1	0	0	0	0	1	0	2	family
Pseudonocardiaceae	1	0	1	0	0	0	0	2	family
Phycisphaeraceae	0	1	0	0	0	0	1	2	family
Campylobacteraceae	1	0	0	0	0	1	0	2	family
Lentimicrobiaceae	0	1	1	0	0	0	0	2	family
Isosphaeraceae	0	1	0	0	0	0	1	2	family
Thermoguttaceae	0	1	0	0	0	0	1	2	family
Paludibacteraceae	1	0	1	0	0	0	0	2	family
Polyangiaceae	0	1	1	0	0	0	0	2	family
Rubritaleaceae	0	1	1	0	0	0	0	2	family
Flammeovirgaceae	0	0	1	1	0	0	0	2	family
Intrasporangiaceae	0	1	1	0	0	0	0	2	family
Glycomycetaceae	0	1	0	0	0	0	1	2	family
Prochlorotrichaceae	0	1	0	0	0	0	1	2	family
Sulfuricellaceae	0	1	0	0	0	1	0	2	family
Aerococcaceae	0	0	1	1	0	0	0	2	family
Xylanivirgaceae	0	1	0	0	0	1	0	2	family
Roseivirgaceae	0	1	0	0	0	0	1	2	family
Nocardiopsaceae	1	1	0	0	0	0	0	2	family
Pasteurellaceae	0	0	1	0	0	0	0	1	family
Methanocellaceae	0	1	0	0	0	0	0	1	family
Candidatus Termititenacaceae	0	1	0	0	0	0	0	1	family
Kordiimonadaceae	0	1	0	0	0	0	0	1	family
Thorselliaceae	0	1	0	0	0	0	0	1	family
Labilitrichaceae	0	1	0	0	0	0	0	1	family
Anaeroplasmataceae	0	0	1	0	0	0	0	1	family
Silvanigrellaceae	0	1	0	0	0	0	0	1	family
Thioalkalispiraceae	0	1	0	0	0	0	0	1	family
Desulfurococcaceae	0	1	0	0	0	0	0	1	family
Williamwhitmaniaceae	0	0	1	0	0	0	0	1	family
Frankiaceae	0	1	0	0	0	0	0	1	family
Spiroplasmataceae	0	0	1	0	0	0	0	1	family
Methylocystaceae	0	1	0	0	0	0	0	1	family
Anelloviridae	0	1	0	0	0	0	0	1	family
Roseiflexaceae	0	1	0	0	0	0	0	1	family
Syntrophorhabdaceae	0	1	0	0	0	0	0	1	family
Merismopediaceae	0	1	0	0	0	0	0	1	family
Ferroplasmaceae	0	1	0	0	0	0	0	1	family
Acaryochloridaceae	0	1	0	0	0	0	0	1	family
Thermoflexibacteraceae	0	1	0	0	0	0	0	1	family
Aurantimonadaceae	0	0	0	1	0	0	0	1	family
Luteibaculaceae	0	1	0	0	0	0	0	1	family
Amoebophilaceae	0	1	0	0	0	0	0	1	family
Methanopyraceae	0	1	0	0	0	0	0	1	family
Halobacteriovoraceae	0	1	0	0	0	0	0	1	family
Jatrophihabitantaceae	0	1	0	0	0	0	0	1	family
Methanocaldococcaceae	0	0	1	0	0	0	0	1	family
Hyphomonadaceae	0	0	0	0	0	1	0	1	family
Methanotrichaceae	0	1	0	0	0	0	0	1	family
Minwuiaceae	0	1	0	0	0	0	0	1	family
Marseilleviridae	0	1	0	0	0	0	0	1	family
Arenicellaceae	0	1	0	0	0	0	0	1	family
Kallotenuaceae	0	1	0	0	0	0	0	1	family
Tenuifilaceae	0	0	1	0	0	0	0	1	family
Vicingaceae	0	1	0	0	0	0	0	1	family
Phycodnaviridae	0	1	0	0	0	0	0	1	family
Rhodothermaceae	0	1	0	0	0	0	0	1	family
Promicromonosporaceae	0	1	0	0	0	0	0	1	family
Methanomicrobiaceae	0	0	1	0	0	0	0	1	family
Nannocystaceae	0	1	0	0	0	0	0	1	family
Dissulfurirhabdaceae	0	1	0	0	0	0	0	1	family
Trichocoleusaceae	0	1	0	0	0	0	0	1	family
Clostridiales Family XII. Incertae Sedis	0	1	0	0	0	0	0	1	family
Alcaligenaceae	0	0	1	0	0	0	0	1	family
Hapalosiphonaceae	0	1	0	0	0	0	0	1	family
Bicaudaviridae	0	1	0	0	0	0	0	1	family
Colwelliaceae	0	1	0	0	0	0	0	1	family
Antricoccaceae	0	1	0	0	0	0	0	1	family
Alsobacteraceae	0	1	0	0	0	0	0	1	family
Adenoviridae	0	1	0	0	0	0	0	1	family
Beijerinckiaceae	0	0	0	0	0	1	0	1	family
Hahellaceae	0	1	0	0	0	0	0	1	family
Anaerohalosphaeraceae	0	1	0	0	0	0	0	1	family
Kribbellaceae	0	1	0	0	0	0	0	1	family
Reichenbachiellaceae	0	0	1	0	0	0	0	1	family
Bryobacteraceae	0	1	0	0	0	0	0	1	family
Deinococcaceae	0	0	1	0	0	0	0	1	family
Ktedonobacteraceae	0	1	0	0	0	0	0	1	family
Picobirnaviridae	0	1	0	0	0	0	0	1	family
Usitatibacteraceae	0	1	0	0	0	0	0	1	family
Orthomyxoviridae	0	1	0	0	0	0	0	1	family
Acuticoccaceae	0	1	0	0	0	0	0	1	family
Chloroflexaceae	0	1	0	0	0	0	0	1	family
Thiofilaceae	0	1	0	0	0	0	0	1	family
Trueperaceae	0	1	0	0	0	0	0	1	family
Limnochordaceae	0	1	0	0	0	0	0	1	family
Haloferacaceae	0	1	0	0	0	0	0	1	family
Marivirgaceae	0	1	0	0	0	0	0	1	family
Methanothermaceae	0	1	0	0	0	0	0	1	family
Candidatus Fermentibacteraceae	0	1	0	0	0	0	0	1	family
Thermosporotrichaceae	0	1	0	0	0	0	0	1	family
Hydrogenothermaceae	0	1	0	0	0	0	0	1	family
Lawsonellaceae	0	1	0	0	0	0	0	1	family
Pontiellaceae	0	0	1	0	0	0	0	1	family
Nitrospiraceae	0	0	1	0	0	0	0	1	family
Autographiviridae	0	1	0	0	0	0	0	1	family
Sporolactobacillaceae	0	0	1	0	0	0	0	1	family
Deferribacteraceae	0	0	1	0	0	0	0	1	family
Spongiibacteraceae	0	1	0	0	0	0	0	1	family
Papillomaviridae	0	1	0	0	0	0	0	1	family
Rivulariaceae	0	1	0	0	0	0	0	1	family
Cellulomonadaceae	0	0	1	0	0	0	0	1	family
Robiginitomaculaceae	0	1	0	0	0	0	0	1	family
Methylothermaceae	0	1	0	0	0	0	0	1	family
Candidatus Nanoperiomorbaceae	0	0	0	1	0	0	0	1	family
Petrotogaceae	0	1	0	0	0	0	0	1	family
Cardiobacteriaceae	0	1	0	0	0	0	0	1	family
Clostridiales.Family.XII..Incertae.Sedis							1	1	family
Siphoviridae	1	0	0	0	0	0	0	1	family
Desulfuromonadaceae	0	0	1	0	0	0	0	1	family
Caulobacteraceae	0	0	1	0	0	0	0	1	family
Entophysalidaceae	0	1	0	0	0	0	0	1	family
Herpetosiphonaceae	0	1	0	0	0	0	0	1	family
Catabacteriaceae	0	0	1	0	0	0	0	1	family
Capsulimonadaceae	0	1	0	0	0	0	0	1	family
Ventosimonadaceae	0	1	0	0	0	0	0	1	family
Methylacidiphilaceae	0	1	0	0	0	0	0	1	family
Chlorobiaceae	0	0	1	0	0	0	0	1	family
Bernardetiaceae	0	1	0	0	0	0	0	1	family
Bradymonadaceae	0	1	0	0	0	0	0	1	family
Candidatus Ozemobacteraceae	0	1	0	0	0	0	0	1	family
Parvibaculaceae	0	1	0	0	0	0	0	1	family
Candidatus Nanopelagicaceae	0	1	0	0	0	0	0	1	family
Waddliaceae	0	1	0	0	0	0	0	1	family
Idiomarinaceae	0	1	0	0	0	0	0	1	family
Conexibacteraceae	0	1	0	0	0	0	0	1	family
Iamiaceae	0	1	0	0	0	0	0	1	family
Vallitaleaceae	0	0	1	0	0	0	0	1	family
Baculoviridae	0	1	0	0	0	0	0	1	family
Methylophilaceae	0	1	0	0	0	0	0	1	family
Gloeomargaritaceae	0	1	0	0	0	0	0	1	family
Thermogemmatisporaceae	0	1	0	0	0	0	0	1	family
Sinobacteraceae	0	1	0	0	0	0	0	1	family
Roseiarcaceae	0	1	0	0	0	0	0	1	family
Hyphomicrobiaceae	0	0	1	0	0	0	0	1	family
Halanaerobiaceae	0	0	1	0	0	0	0	1	family
Candidatus Cryosericaceae	0	1	0	0	0	0	0	1	family
Partitiviridae	0	1	0	0	0	0	0	1	family
Thiobacillaceae	0	0	0	0	0	1	0	1	family
Dietziaceae	0	1	0	0	0	0	0	1	family
Synechococcaceae	0	0	1	0	0	0	0	1	family
Thermomicrobiaceae	0	1	0	0	0	0	0	1	family
Anaeromyxobacteraceae	0	1	0	0	0	0	0	1	family
Halobacteriaceae	0	1	0	0	0	0	0	1	family
Caliciviridae	0	1	0	0	0	0	0	1	family
Chaseviridae	0	1	0	0	0	0	0	1	family
Haloplasmataceae	0	0	1	0	0	0	0	1	family
Litoricolaceae	0	1	0	0	0	0	0	1	family
Oculatellaceae	0	1	0	0	0	0	0	1	family
Propionibacteriaceae	0	0	1	0	0	0	0	1	family
Pseudoalteromonadaceae	0	0	1	0	0	0	0	1	family
Candidatus Nanosyncoccacae	1	0	0	0	0	0	0	1	family
Balneolaceae	0	0	1	0	0	0	0	1	family
Ignavibacteriaceae	0	1	0	0	0	0	0	1	family
Kangiellaceae	0	1	0	0	0	0	0	1	family
Elioraeaceae	0	1	0	0	0	0	0	1	family
Aeromonadaceae	0	1	0	0	0	0	0	1	family
Candidatus Competibacteraceae	0	1	0	0	0	0	0	1	family
Candidatus Brocadiaceae	0	1	0	0	0	0	0	1	family
Desulfomicrobiaceae	0	1	0	0	0	0	0	1	family
Legionellaceae	0	0	1	0	0	0	0	1	family
Sanguibacteraceae	0	1	0	0	0	0	0	1	family
Thiotrichaceae	0	0	1	0	0	0	0	1	family
Heliobacteriaceae	0	0	1	0	0	0	0	1	family
Symbiobacteriaceae	0	1	0	0	0	0	0	1	family
Maricaulaceae	0	1	0	0	0	0	0	1	family
Saprospiraceae	0	1	0	0	0	0	0	1	family
Brachyspiraceae	0	0	1	0	0	0	0	1	family
Thermithiobacillaceae	0	1	0	0	0	0	0	1	family
Tepidisphaeraceae	0	1	0	0	0	0	0	1	family
Pectobacteriaceae	0	1	0	0	0	0	0	1	family
Alloherpesviridae	0	1	0	0	0	0	0	1	family
Aphanothecaceae	0	0	0	0	0	1	0	1	family
Chlamydiaceae	0	0	0	0	0	1	0	1	family
Candidatus Mcinerneyibacteriaceae	0	1	0	0	0	0	0	1	family
CandidatusNanosyncoccacae			1					1	family
Pirellulaceae	0	0	1	0	0	0	0	1	family
CandidatusBorkfalkiaceae			1					1	family
Rhodothalassiaceae	0	0	0	0	0	1	0	1	family
Geobacteraceae	0	0	1	0	0	0	0	1	family
Herelleviridae	0	1	0	0	0	0	0	1	family
Syntrophomonadaceae	0	0	1	0	0	0	0	1	family
Erythrobacteraceae	0	0	1	0	0	0	0	1	family
Elusimicrobiaceae	0	0	0	1	0	0	0	1	family
Alphaflexiviridae	0	1	0	0	0	0	0	1	family
Coronaviridae	0	1	0	0	0	0	0	1	family
Verrucomicrobiasubdivision3			1					1	family
Thermoanaerobaculaceae	0	1	0	0	0	0	0	1	family
IncertaeSedis			1					1	family
Methanocalculaceae	0	1	0	0	0	0	0	1	family
Clostridiales.Family.XIII..Incertae.Sedis							1	1	family
Syntrophobacteraceae	0	1	0	0	0	0	0	1	family
Jonesiaceae	0	1	0	0	0	0	0	1	family
Aggregatilineaceae	0	1	0	0	0	0	0	1	family
Candidatus.Competibacteraceae							1	1	family
Egicoccaceae	0	1	0	0	0	0	0	1	family
Candidatus Thalassarchaeaceae	0	1	0	0	0	0	0	1	family
Neisseriaceae	0	0	1	0	0	0	0	1	family
Rarobacteraceae	0	1	0	0	0	0	0	1	family
Nocardioidaceae	0	0	1	0	0	0	0	1	family
Rickettsiaceae	0	1	0	0	0	0	0	1	family
Dictyobacteraceae	0	1	0	0	0	0	0	1	family
Kytococcaceae	0	1	0	0	0	0	0	1	family
Verrucomicrobia subdivision 6	0	1	0	0	0	0	0	1	family
Granulosicoccaceae	0	1	0	0	0	0	0	1	family
Dermatophilaceae	0	1	0	0	0	0	0	1	family
Algiphilaceae	0	1	0	0	0	0	0	1	family
Ichthyobacteriaceae	0	1	0	0	0	0	0	1	family
Candidatus Sacchiramonaceaea	0	1	0	0	0	0	0	1	family
Magnetococcaceae	0	0	1	0	0	0	0	1	family
Ectothiorhodospiraceae	0	0	1	0	0	0	0	1	family
Tolypothrichaceae	0	1	0	0	0	0	0	1	family
Myxococcaceae	0	0	1	0	0	0	0	1	family
Kineosporiaceae	0	1	0	0	0	0	0	1	family
Inoviridae	0	1	0	0	0	0	0	1	family
Nostocaceae	0	0	1	0	0	0	0	1	family
Methanonatronarchaeaceae	0	1	0	0	0	0	0	1	family
Chthoniobacteraceae	0	1	0	0	0	0	0	1	family
Crocinitomicaceae	0	0	1	0	0	0	0	1	family
Thermotomaculaceae	0	1	0	0	0	0	0	1	family
Microviridae	0	0	1	0	0	0	0	1	family
Corynebacteriaceae	0	0	1	0	0	0	0	1	family
Bogoriellaceae	0	1	0	0	0	0	0	1	family
Azonexaceae	0	0	0	0	0	0	1	1	family
Brevibacteriaceae	0	1	0	0	0	0	0	1	family
Hyellaceae	0	0	0	0	0	0	0	0	family
Gracilibacteraceae	0	0	0	0	0	0	0	0	family
Ackermannviridae	0	0	0	0	0	0	0	0	family
Notoacmeibacteraceae	0	0	0	0	0	0	0	0	family
Erwiniaceae	0	0	0	0	0	0	0	0	family
Endornaviridae	0	0	0	0	0	0	0	0	family
Candidatus Midichloriaceae	0	0	0	0	0	0	0	0	family
Desertifilaceae	0	0	0	0	0	0	0	0	family
Chroococcaceae	0	0	0	0	0	0	0	0	family
Segniliparaceae	0	0	0	0	0	0	0	0	family
Flexibacteraceae	0	0	0	0	0	0	0	0	family
Candidatus Actinomarinaceae	0	0	0	0	0	0	0	0	family
Reoviridae	0	0	0	0	0	0	0	0	family
Actinopolysporaceae	0	0	0	0	0	0	0	0	family
Cryptosporangiaceae	0	0	0	0	0	0	0	0	family
Vicinamibacteraceae	0	0	0	0	0	0	0	0	family
Armatimonadaceae	0	0	0	0	0	0	0	0	family
Thiolinaceae	0	0	0	0	0	0	0	0	family
Chthonomonadaceae	0	0	0	0	0	0	0	0	family
Balneicellaceae	0	0	0	0	0	0	0	0	family
Dissulfurispiraceae	0	0	0	0	0	0	0	0	family
Nudiviridae	0	0	0	0	0	0	0	0	family
Steroidobacteraceae	0	0	0	0	0	0	0	0	family
Prochloraceae	0	0	0	0	0	0	0	0	family
Saccharospirillaceae	0	0	0	0	0	0	0	0	family
Halorubraceae	0	0	0	0	0	0	0	0	family
Iridoviridae	0	0	0	0	0	0	0	0	family
Coelosphaeriaceae	0	0	0	0	0	0	0	0	family
Holophagaceae	0	0	0	0	0	0	0	0	family
Solirubrobacteraceae	0	0	0	0	0	0	0	0	family
Fluviibacteraceae	0	0	0	0	0	0	0	0	family
Tepidanaerobacteraceae	0	0	0	0	0	0	0	0	family
Abitibacteriaceae	0	0	0	0	0	0	0	0	family
Microcoleaceae	0	0	0	0	0	0	0	0	family
Gloeobacteraceae	0	0	0	0	0	0	0	0	family
Nitriliruptoraceae	0	0	0	0	0	0	0	0	family
Bacillales Family X. Incertae Sedis	0	0	0	0	0	0	0	0	family
Cyanobacteriaceae	0	0	0	0	0	0	0	0	family
Kiloniellaceae	0	0	0	0	0	0	0	0	family
Zhaonellaceae	0	0	0	0	0	0	0	0	family
Actinopolymorphaceae	0	0	0	0	0	0	0	0	family
Catenulisporaceae	0	0	0	0	0	0	0	0	family
Mimiviridae	0	0	0	0	0	0	0	0	family
Thermococcaceae	0	0	0	0	0	0	0	0	family
Pithoviridae	0	0	0	0	0	0	0	0	family
Longimicrobiaceae	0	0	0	0	0	0	0	0	family
Vulgatibacteraceae	0	0	0	0	0	0	0	0	family
Desulfurellaceae	0	0	0	0	0	0	0	0	family
Rhodocyclaceae	0	0	0	0	0	0	0	0	family
Candidatus Magnetaquicoccaceae	0	0	0	0	0	0	0	0	family
Schleiferiaceae	0	0	0	0	0	0	0	0	family
Proteinivoraceae	0	0	0	0	0	0	0	0	family
Calotrichaceae	0	0	0	0	0	0	0	0	family
Tsukamurellaceae	0	0	0	0	0	0	0	0	family
Emcibacteraceae	0	0	0	0	0	0	0	0	family
Candidatus Methanollivieraceae	0	0	0	0	0	0	0	0	family
Thermaceae	0	0	0	0	0	0	0	0	family
Wenzhouxiangellaceae	0	0	0	0	0	0	0	0	family
Bartonellaceae	0	0	0	0	0	0	0	0	family
Fastidiosibacteraceae	0	0	0	0	0	0	0	0	family
Raineyaceae	0	0	0	0	0	0	0	0	family
Coprothermobacteraceae	0	0	0	0	0	0	0	0	family
Blattabacteriaceae	0	0	0	0	0	0	0	0	family
Thioalkalibacteraceae	0	0	0	0	0	0	0	0	family
Microthrixaceae	0	0	0	0	0	0	0	0	family
Sterolibacteriaceae	0	0	0	0	0	0	0	0	family
Verrucomicrobia subdivision 3	0	0	0	0	0	0	0	0	family
Candidatus Nanogingivalaceae	0	0	0	0	0	0	0	0	family
Poxviridae	0	0	0	0	0	0	0	0	family
Polydnaviridae	0	0	0	0	0	0	0	0	family
Moritellaceae	0	0	0	0	0	0	0	0	family
Nanopusillaceae	0	0	0	0	0	0	0	0	family
Treboniaceae	0	0	0	0	0	0	0	0	family
Nimaviridae	0	0	0	0	0	0	0	0	family
Acidilobaceae	0	0	0	0	0	0	0	0	family
Caedimonadaceae	0	0	0	0	0	0	0	0	family
Chitinispirillaceae	0	0	0	0	0	0	0	0	family
	0	0	0	0	0	0	0	0	family
Thermoproteaceae	0	0	0	0	0	0	0	0	family
Caldisericaceae	0	0	0	0	0	0	0	0	family
Coxiellaceae	0	0	0	0	0	0	0	0	family
Caldilineaceae	0	0	0	0	0	0	0	0	family
Endozoicomonadaceae	0	0	0	0	0	0	0	0	family
Clostridiales Family XVII. Incertae Sedis	0	0	0	0	0	0	0	0	family
Tymoviridae	0	0	0	0	0	0	0	0	family
Chlorogloeopsidaceae	0	0	0	0	0	0	0	0	family
Beutenbergiaceae	0	0	0	0	0	0	0	0	family
Brevinemataceae	0	0	0	0	0	0	0	0	family
Geminicoccaceae	0	0	0	0	0	0	0	0	family
Pyrinomonadaceae	0	0	0	0	0	0	0	0	family
Egibacteraceae	0	0	0	0	0	0	0	0	family
Patulibacteraceae	0	0	0	0	0	0	0	0	family
Kofleriaceae	0	0	0	0	0	0	0	0	family
Holosporaceae	0	0	0	0	0	0	0	0	family
Lichenibacteriaceae	0	0	0	0	0	0	0	0	family
Candidatus Desulfofervidaceae	0	0	0	0	0	0	0	0	family
Nakamurellaceae	0	0	0	0	0	0	0	0	family
Ferrovaceae	0	0	0	0	0	0	0	0	family
Thermodesulfobiaceae	0	0	0	0	0	0	0	0	family
Xenococcaceae	0	0	0	0	0	0	0	0	family
Vallicoccaceae	0	0	0	0	0	0	0	0	family
Nitrosomonadaceae	0	0	0	0	0	0	0	0	family
Asfarviridae	0	0	0	0	0	0	0	0	family
Piscirickettsiaceae	0	0	0	0	0	0	0	0	family
Psychromonadaceae	0	0	0	0	0	0	0	0	family
Gemmatimonadaceae	0	0	0	0	0	0	0	0	family
Methanospirillaceae	0	0	0	0	0	0	0	0	family
Geodermatophilaceae	0	0	0	0	0	0	0	0	family
Thermodesulfovibrionaceae	0	0	0	0	0	0	0	0	family
Criblamydiaceae	0	0	0	0	0	0	0	0	family
Lavidaviridae	0	0	0	0	0	0	0	0	family
Porticoccaceae	0	0	0	0	0	0	0	0	family
Candidatus Methanoperedenaceae	0	0	0	0	0	0	0	0	family
Tropherymataceae	0	0	0	0	0	0	0	0	family
Candidatus Clavichlamydiaceae	0	0	0	0	0	0	0	0	family
Terasakiellaceae	0	0	0	0	0	0	0	0	family
Rubricoccaceae	0	0	0	0	0	0	0	0	family
Thermoanaerobacterales Family IV. Incertae Sedis	0	0	0	0	0	0	0	0	family
Cyanothecaceae	0	0	0	0	0	0	0	0	family
Jiangellaceae	0	0	0	0	0	0	0	0	family
Micropepsaceae	0	0	0	0	0	0	0	0	family
Simkaniaceae	0	0	0	0	0	0	0	0	family
Thermonemataceae	0	0	0	0	0	0	0	0	family
Entomoplasmataceae	0	0	0	0	0	0	0	0	family
Parachlamydiaceae	0	0	0	0	0	0	0	0	family
Borreliaceae	0	0	0	0	0	0	0	0	family
Fervidicoccaceae	0	0	0	0	0	0	0	0	family
Euzebyaceae	0	0	0	0	0	0	0	0	family
Dermabacteraceae	0	0	0	0	0	0	0	0	family
Natronospirillaceae	0	0	0	0	0	0	0	0	family
Zoogloeaceae	0	0	0	0	0	0	0	0	family
Oscillochloridaceae	0	0	0	0	0	0	0	0	family
Melioribacteraceae	0	0	0	0	0	0	0	0	family
Lentisphaeraceae	0	0	0	0	0	0	0	0	family
Desulfarculaceae	0	0	0	0	0	0	0	0	family
Bruguierivoracaceae	0	0	0	0	0	0	0	0	family
Culicoidibacteraceae	0	0	0	0	0	0	0	0	family
Dermacoccaceae	0	0	0	0	0	0	0	0	family
Chrysiogenaceae	0	0	0	0	0	0	0	0	family
Nitratiruptoraceae	0	0	0	0	0	0	0	0	family
Sandaracinaceae	0	0	0	0	0	0	0	0	family
Tepidiformaceae	0	0	0	0	0	0	0	0	family
Hydrogenophilaceae	0	0	0	0	0	0	0	0	family
Drexlerviridae	0	0	0	0	0	0	0	0	family
Demequinaceae	0	0	0	0	0	0	0	0	family
Salibacteraceae	0	0	0	0	0	0	0	0	family
Desulfonatronaceae	0	0	0	0	0	0	0	0	family
Thermoanaerobacterales Family III. Incertae Sedis	0	0	0	0	0	0	0	0	family
Sulfolobaceae	0	0	0	0	0	0	0	0	family
Oleiphilaceae	0	0	0	0	0	0	0	0	family
Halococcaceae	0	0	0	0	0	0	0	0	family
Picrophilaceae	0	0	0	0	0	0	0	0	family
Scytonemataceae	0	0	0	0	0	0	0	0	family
Gallionellaceae	0	0	0	0	0	0	0	0	family
Gaiellaceae	0	0	0	0	0	0	0	0	family
Ferrimonadaceae	0	0	0	0	0	0	0	0	family
Totiviridae	0	0	0	0	0	0	0	0	family
Parvularculaceae	0	0	0	0	0	0	0	0	family
Retroviridae	0	0	0	0	0	0	0	0	family
Geminiviridae	0	0	0	0	0	0	0	0	family
Nitrososphaeraceae	0	0	0	0	0	0	0	0	family
Salinivirgaceae	0	0	0	0	0	0	0	0	family
Archaeoglobaceae	0	0	0	0	0	0	0	0	family
Chitinivibrionaceae	0	0	0	0	0	0	0	0	family
Candidatus Borkfalkiaceae	0	0	0	0	0	0	0	0	family
Ruaniaceae	0	0	0	0	0	0	0	0	family
Nitrospinaceae	0	0	0	0	0	0	0	0	family
Acidimicrobiaceae	0	0	0	0	0	0	0	0	family
Circoviridae	0	0	0	0	0	0	0	0	family
Sulfurovaceae	0	0	0	0	0	0	0	0	family
Pasteuriaceae	0	0	0	0	0	0	0	0	family
Oscillatoriaceae	0	0	0	0	0	0	0	0	family
Natranaerobiaceae	0	0	0	0	0	0	0	0	family
Fimbriimonadaceae	0	0	0	0	0	0	0	0	family
Sporichthyaceae	0	0	0	0	0	0	0	0	family
Candidatus Paracaedibacteraceae	0	0	0	0	0	0	0	0	family
Candidatus Parilichlamydiaceae	0	0	0	0	0	0	0	0	family
Coleofasciculaceae	0	0	0	0	0	0	0	0	family
Hafniaceae	0	0	0	0	0	0	0	0	family
Potyviridae	0	0	0	0	0	0	0	0	family
Spirulinaceae	0	0	0	0	0	0	0	0	family
Cohaesibacteraceae	0	0	0	0	0	0	0	0	family
Dermocarpellaceae	0	0	0	0	0	0	0	0	family
Acidithiobacillaceae	0	0	0	0	0	0	0	0	family
Hydrococcaceae	0	0	0	0	0	0	0	0	family
Sedimentisphaeraceae	0	0	0	0	0	0	0	0	family
Dictyoglomaceae	0	0	0	0	0	0	0	0	family
Endomicrobiaceae	0	0	0	0	0	0	0	0	family
Methanococcaceae	0	0	0	0	0	0	0	0	family
Romeriaceae	0	0	0	0	0	0	0	0	family
Lichenihabitantaceae	0	0	0	0	0	0	0	0	family
Herpesviridae	0	0	0	0	0	0	0	0	family
Calditrichaceae	0	0	0	0	0	0	0	0	family
Kiritimatiellaceae	0	0	0	0	0	0	0	0	family
Immundisolibacteraceae	0	0	0	0	0	0	0	0	family
Archangiaceae	0	0	0	0	0	0	0	0	family
Salinisphaeraceae	0	0	0	0	0	0	0	0	family
Thermotogaceae	0	0	0	0	0	0	0	0	family
Halothiobacillaceae	0	0	0	0	0	0	0	0	family
Kosmotogaceae	0	0	0	0	0	0	0	0	family
Francisellaceae	0	0	0	0	0	0	0	0	family
Myoviridae	0	0	0	0	0	0	0	0	family
Ktedonosporobacteraceae	0	0	0	0	0	0	0	0	family
Cesiribacteraceae	0	0	0	0	0	0	0	0	family
Persicobacteraceae	0	0	0	0	0	0	0	0	family
Hydrogenimonaceae	0	0	0	0	0	0	0	0	family
Bacteriovoracaceae	0	0	0	0	0	0	0	0	family
Syntrophotaleaceae	0	0	0	0	0	0	0	0	family
Togaviridae	0	0	0	0	0	0	0	0	family
Rhodobiaceae	0	0	0	0	0	0	0	0	family
Nautiliaceae	0	0	0	0	0	0	0	0	family
Natrialbaceae	0	0	0	0	0	0	0	0	family
Actinospicaceae	0	0	0	0	0	0	0	0	family
Candidatus Deianiraeaceae	0	0	0	0	0	0	0	0	family
Desulfohalobiaceae	0	0	0	0	0	0	0	0	family
Casimicrobiaceae	0	0	0	0	0	0	0	0	family
Ilumatobacteraceae	0	0	0	0	0	0	0	0	family
Aphanizomenonaceae	0	0	0	0	0	0	0	0	family
Nairoviridae	0	0	0	0	0	0	0	0	family
Picornaviridae	0	0	0	0	0	0	0	0	family
Balneatrichaceae	0	0	0	0	0	0	0	0	family
Thermofilaceae	0	0	0	0	0	0	0	0	family
Pseudobacteriovoracaceae	0	0	0	0	0	0	0	0	family
Dehalococcoidaceae	0	0	0	0	0	0	0	0	family
Halieaceae	0	0	0	0	0	0	0	0	family
Microscillaceae	0	0	0	0	0	0	0	0	family
Alcanivoracaceae	0	0	0	0	0	0	0	0	family
Fortieaceae	0	0	0	0	0	0	0	0	family
Rubrobacteraceae	0	0	0	0	0	0	0	0	family
Conexivisphaeraceae	0	0	0	0	0	0	0	0	family
Candidatus Chazhemtobacteraceae	0	0	0	0	0	0	0	0	family
Microcystaceae	0	0	0	0	0	0	0	0	family
Bdellovibrionaceae	0	0	0	0	0	0	0	0	family
Thermodesulfobacteriaceae	0	0	0	0	0	0	0	0	family
Chroococcidiopsidaceae	0	0	0	0	0	0	0	0	family
Sneathiellaceae	0	0	0	0	0	0	0	0	family
Chelatococcaceae	0	0	0	0	0	0	0	0	family
Woeseiaceae	0	0	0	0	0	0	0	0	family
Acidiferrobacteraceae	0	0	0	0	0	0	0	0	family
Acidothermaceae	0	0	0	0	0	0	0	0	family
Flaviviridae	0	0	0	0	0	0	0	0	family
Gordoniaceae	0	0	0	0	0	0	0	0	family
Ancalomicrobiaceae	0	0	0	0	0	0	0	0	family
Xanthobacteraceae	0	0	0	0	0	0	0	0	family
Candidatus Thermochlorobacteriaceae	0	0	0	0	0	0	0	0	family
Chamaesiphonaceae	0	0	0	0	0	0	0	0	family
Candidatus Methanomethylophilaceae	0	0	0	0	0	0	0	0	family
Caldisphaeraceae	0	0	0	0	0	0	0	0	family
Mesoaciditogaceae	0	0	0	0	0	0	0	0	family
Aquificaceae	0	0	0	0	0	0	0	0	family
Motilibacteraceae	0	0	0	0	0	0	0	0	family
Arteriviridae	0	0	0	0	0	0	0	0	family
Salinarimonadaceae	0	0	0	0	0	0	0	0	family
Nitrosopumilaceae	0	0	0	0	0	0	0	0	family
Fervidobacteriaceae	0	0	0	0	0	0	0	0	family
Desulfurobacteriaceae	0	0	0	0	0	0	0	0	family
Haliscomenobacteraceae	0	0	0	0	0	0	0	0	family
Baekduiaceae	0	0	0	0	0	0	0	0	family
Aestuariivirgaceae	0	0	0	0	0	0	0	0	family
Pyrodictiaceae	0	0	0	0	0	0	0	0	family
Clostridiales Family XVI. Incertae Sedis	0	0	0	0	0	0	0	0	family
Crenotrichaceae	0	0	0	0	0	0	0	0	family
Microbulbiferaceae	0	0	0	0	0	0	0	0	family
Sphaerobacteraceae	0	0	0	0	0	0	0	0	family
Candidatus Fermentimicrarchaeaceae	0	0	0	0	0	0	0	0	family
Celerinatantimonadaceae	0	0	0	0	0	0	0	0	family
Ardenticatenaceae	0	0	0	0	0	0	0	0	family
Arthrobacter	1	1	1	1	0	1	1	6	genus
Flavonifractor	1	1	1	1	0	1	1	6	genus
Oscillibacter	1	1	1	1	0	1	1	6	genus
Ruminococcus	1	1	1	1	0	1	1	6	genus
Spirochaeta	0	1	1	1	0	1	1	5	genus
Acetatifactor	1	1	1	0	0	1	1	5	genus
Fusobacterium	1	1	0	1	0	1	1	5	genus
Akkermansia	1	1	1	0	0	1	1	5	genus
Dorea	1	1	0	1	0	1	1	5	genus
Pseudomonas	1	1	1	1	0	0	1	5	genus
Clostridium	1	1	0	1	0	1	1	5	genus
Bifidobacterium	1	1	0	1	0	1	1	5	genus
Treponema	1	1	1	1	0	0	1	5	genus
Prevotella	1	0	1	1	1	1	0	5	genus
Lachnoclostridium	1	1	1	0	0	1	1	5	genus
Porphyromonas	1	1	1	0	0	1	1	5	genus
Burkholderia	1	1	1	0	0	1	1	5	genus
Peptacetobacter	1	1	0	1	0	1	1	5	genus
Sutterella	1	1	1	0	0	1	1	5	genus
Alkaliphilus	0	1	1	1	0	0	1	4	genus
Lactimicrobium	0	1	0	1	0	1	1	4	genus
Mucilaginibacter	1	1	1	0	0	0	1	4	genus
Phascolarctobacterium	1	0	1	1	0	1	0	4	genus
Alistipes	1	0	1	1	0	1	0	4	genus
Lacrimispora	0	1	1	0	0	1	1	4	genus
Mediterraneibacter	1	1	0	1	0	1	0	4	genus
Bacillus	1	0	1	1	0	1	0	4	genus
Eubacterium	1	0	1	1	0	1	0	4	genus
Flavobacterium	1	0	1	1	0	0	1	4	genus
Anaeromassilibacillus	1	1	1	0	0	0	1	4	genus
Selenomonas	1	1	0	0	0	1	1	4	genus
Subdoligranulum	1	1	0	0	0	1	1	4	genus
Enterococcus	1	0	1	1	0	1	0	4	genus
Faecalicoccus	0	1	1	0	0	1	1	4	genus
Traorella	1	1	1	0	0	0	1	4	genus
Paraprevotella	1	1	1	0	0	0	1	4	genus
Faecalibacterium	1	0	0	1	1	1	0	4	genus
Mogibacterium	1	1	1	0	0	0	1	4	genus
Methanosphaera	0	1	1	1	0	0	1	4	genus
Romboutsia	1	1	0	0	0	1	1	4	genus
Butyricicoccus	1	1	0	0	0	1	1	4	genus
Desulfosporosinus	1	1	1	0	0	0	1	4	genus
Streptococcus	1	1	1	0	0	1	0	4	genus
Desulfovibrio	1	0	1	0	1	1	0	4	genus
Mailhella	0	1	1	1	0	0	1	4	genus
Acholeplasma	1	1	1	1	0	0	0	4	genus
Anaerotruncus	1	1	1	0	0	0	1	4	genus
Paenibacillus	1	0	1	1	0	1	0	4	genus
Parabacteroides	1	0	1	1	0	1	0	4	genus
Anaerostipes	1	1	1	0	0	0	1	4	genus
Lachnospira	1	1	0	1	0	0	1	4	genus
Anaerocolumna	1	1	1	0	0	0	1	4	genus
Bacteroides	1	0	1	1	0	1	0	4	genus
Alkalibaculum	0	1	1	1	0	0	1	4	genus
Coprobacillus	1	1	1	0	0	0	1	4	genus
Megasphaera	0	1	0	0	0	1	1	3	genus
Xylanivirga	0	1	0	0	0	1	1	3	genus
Anaerobiospirillum	1	0	1	0	0	1	0	3	genus
Sporomusa	0	1	1	0	0	0	1	3	genus
Acetanaerobacterium	0	1	1	0	0	0	1	3	genus
Hymenobacter	0	1	1	0	0	0	1	3	genus
Pseudanabaena	0	1	0	1	0	0	1	3	genus
Odoribacter	1	0	1	1	0	0	0	3	genus
Oxobacter	0	1	0	0	0	1	1	3	genus
Ruminiclostridium	1	0	1	0	0	1	0	3	genus
Olsenella	1	0	1	0	0	1	0	3	genus
Dysgonomonas	1	0	1	0	0	1	0	3	genus
Oceanobacillus	0	1	1	0	0	0	1	3	genus
Sporosarcina	0	1	1	0	0	0	1	3	genus
Intestinibacillus	0	0	1	1	0	0	1	3	genus
Methanocorpusculum	1	1	1	0	0	0	0	3	genus
Roseburia	1	0	0	1	0	1	0	3	genus
Lewinella	0	1	1	0	0	0	1	3	genus
Catenibacterium	0	1	1	0	0	1	0	3	genus
Fibrobacter	1	0	1	1	0	0	0	3	genus
Luteolibacter	0	1	1	0	0	0	1	3	genus
Caloramator	0	1	1	0	0	0	1	3	genus
Faecalicatena	0	1	1	0	0	0	1	3	genus
Novosphingobium	0	1	1	0	0	0	1	3	genus
Coraliomargarita	0	1	1	0	0	0	1	3	genus
Maribellus	0	1	1	0	0	0	1	3	genus
Muribaculum	0	0	1	0	0	1	1	3	genus
Geobacter	0	1	1	0	0	0	1	3	genus
Veillonella	0	0	1	1	0	1	0	3	genus
Collinsella	1	0	1	0	0	1	0	3	genus
Ornithobacterium	0	1	1	0	0	0	1	3	genus
Acetobacterium	0	1	1	0	0	0	1	3	genus
Myroides	0	1	1	0	0	0	1	3	genus
Candidatus Heteroscilispira	1	1	0	1	0	0	0	3	genus
Candidatus Pseudoscilispira	0	1	0	1	0	1	0	3	genus
Monoglobus	0	1	1	0	0	0	1	3	genus
Actinoplanes	0	1	1	0	0	0	1	3	genus
Halomonas	0	1	1	0	0	0	1	3	genus
Sphingomonas	0	1	1	0	0	0	1	3	genus
Parolsenella	0	1	0	0	0	1	1	3	genus
Pontibacter	0	1	1	0	0	0	1	3	genus
Pectinatus	0	1	0	1	0	0	1	3	genus
Oribacterium	1	0	1	1	0	0	0	3	genus
Cuneatibacter	0	1	1	0	0	0	1	3	genus
Helicobacter	0	1	1	0	0	0	1	3	genus
Mycobacterium	0	1	1	0	0	0	1	3	genus
Sarcina	1	0	1	1	0	0	0	3	genus
Millionella	0	1	1	0	0	0	1	3	genus
Barnesiella	0	1	1	0	0	0	1	3	genus
Caproiciproducens	0	1	1	0	0	0	1	3	genus
Pelotomaculum	0	0	1	1	0	1	0	3	genus
Runella	0	1	1	0	0	0	1	3	genus
Anaerococcus	0	1	1	0	0	0	1	3	genus
Rhizobium	0	1	1	0	0	0	1	3	genus
Catonella	0	1	1	0	0	0	1	3	genus
Epulopiscium	0	1	1	0	0	0	1	3	genus
Phocaeicola	1	0	0	1	0	1	0	3	genus
Eremococcus	0	1	0	1	0	0	1	3	genus
Niameybacter	0	1	1	0	0	0	1	3	genus
Emergencia	0	1	0	1	0	0	1	3	genus
Butyrivibrio	1	0	1	0	0	1	0	3	genus
Labilibaculum	0	1	1	0	0	0	1	3	genus
Faecalibaculum	0	1	1	0	0	0	1	3	genus
Bradyrhizobium	0	1	1	1	0	0	0	3	genus
Microbacter	0	1	1	0	0	0	1	3	genus
Roseibacillus	0	1	1	0	0	0	1	3	genus
Pseudobacteroides	0	1	1	0	0	0	1	3	genus
Niastella	0	1	1	0	0	0	1	3	genus
Parapedobacter	0	1	1	0	0	0	1	3	genus
Limosilactobacillus	0	1	0	0	0	1	1	3	genus
Pseudoflavonifractor	1	0	1	1	0	0	0	3	genus
Anaerophaga	0	1	1	0	0	0	1	3	genus
Actinomyces	0	1	1	0	0	0	1	3	genus
Pseudobutyrivibrio	1	0	1	0	0	1	0	3	genus
Algoriphagus	0	1	1	0	0	0	1	3	genus
Defluviitalea	0	1	1	0	0	0	1	3	genus
Anaerofilum	0	0	1	1	0	1	0	3	genus
Methanobrevibacter	1	0	1	1	0	0	0	3	genus
Puteibacter	0	1	1	0	0	0	1	3	genus
Ethanoligenens	0	1	1	0	0	0	1	3	genus
Nocardioides	0	1	1	0	0	0	1	3	genus
Chitinophaga	0	1	1	0	0	0	1	3	genus
Blautia	1	0	0	1	0	1	0	3	genus
Mycoplasmopsis	0	1	1	0	0	0	1	3	genus
Marasmitruncus	0	1	1	0	0	1	0	3	genus
Erysipelothrix	0	1	1	0	0	0	1	3	genus
Ornithinimicrobium	0	1	0	0	0	0	1	2	genus
Rubritalea	0	1	1	0	0	0	0	2	genus
Calidifontibacillus	0	1	0	0	0	0	1	2	genus
Syntrophothermus	0	1	0	0	0	0	1	2	genus
Allofrancisella	0	1	0	0	0	0	1	2	genus
Adhaeribacter	0	1	0	0	0	0	1	2	genus
Schwartzia	0	1	0	0	0	1	0	2	genus
Christensenella	1	0	1	0	0	0	0	2	genus
Xanthomonas	0	1	0	0	0	0	1	2	genus
Adlercreutzia	1	0	0	0	0	1	0	2	genus
Butyricimonas	1	0	1	0	0	0	0	2	genus
Algibacter	0	1	0	0	0	0	1	2	genus
Pelagibacterium	0	1	0	0	0	0	1	2	genus
Aminipila	0	0	1	1	0	0	0	2	genus
Tessaracoccus	0	1	0	0	0	0	1	2	genus
Domibacillus	0	1	0	0	0	0	1	2	genus
Saccharibacillus	0	1	0	0	0	0	1	2	genus
Gorillibacterium	0	1	0	0	0	0	1	2	genus
Hwanghaeella	0	1	0	0	0	0	1	2	genus
Jannaschia	0	1	0	0	0	0	1	2	genus
Glycomyces	0	1	0	0	0	0	1	2	genus
Thermoplasma	0	1	0	0	0	0	1	2	genus
Neglecta	1	0	1	0	0	0	0	2	genus
Yersinia	0	1	0	0	0	0	1	2	genus
Desulfospira	0	1	0	0	0	0	1	2	genus
Streptomyces	1	0	1	0	0	0	0	2	genus
Trichococcus	0	1	0	0	0	0	1	2	genus
Desulfosarcina	0	1	0	0	0	0	1	2	genus
Rhodospirillum	0	1	0	0	0	0	1	2	genus
Sphaerochaeta	0	0	1	0	0	1	0	2	genus
Dysosmobacter	1	0	0	1	0	0	0	2	genus
Leptospira	0	0	1	0	0	0	1	2	genus
Campylobacter	1	0	0	0	0	1	0	2	genus
Halolamina	0	1	0	0	0	0	1	2	genus
Paramesorhizobium	0	1	0	0	0	0	1	2	genus
Desulfopila	0	1	0	0	0	0	1	2	genus
Levilactobacillus	0	1	0	0	0	0	1	2	genus
Sharpea	0	1	0	1	0	0	0	2	genus
Ewingella	0	1	0	0	0	0	1	2	genus
Roseiconus	0	1	0	0	0	0	1	2	genus
Xenorhabdus	0	1	0	0	0	0	1	2	genus
Neobacillus	0	1	0	0	0	0	1	2	genus
Paludibacter	1	0	1	0	0	0	0	2	genus
Sulfuricurvum	0	1	0	0	0	0	1	2	genus
Proteiniclasticum	0	1	0	0	0	0	1	2	genus
Gilliamella	0	1	0	0	0	0	1	2	genus
Catalinimonas	0	1	0	0	0	0	1	2	genus
Synergistes	0	1	0	1	0	0	0	2	genus
Ligilactobacillus	1	0	1	0	0	0	0	2	genus
Nocardiopsis	0	1	0	0	0	0	1	2	genus
Haloarchaeobius	0	1	0	0	0	0	1	2	genus
Fusibacter	0	0	1	0	0	0	1	2	genus
Zobellia	0	1	0	0	0	0	1	2	genus
Eisenbergiella	1	0	1	0	0	0	0	2	genus
Azospirillum	1	0	1	0	0	0	0	2	genus
Halarsenatibacter	0	1	0	0	0	0	1	2	genus
Cohnella	0	0	1	0	0	1	0	2	genus
Candidatus Stoquefichus	0	1	0	1	0	0	0	2	genus
Frankia	0	1	0	0	0	0	1	2	genus
Lawsonibacter	0	0	1	0	0	1	0	2	genus
Halocynthiibacter	0	1	0	0	0	0	1	2	genus
Kribbella	0	1	0	0	0	0	1	2	genus
Candidatus Symbiothrix	0	1	0	1	0	0	0	2	genus
Drancourtella	0	0	1	0	0	1	0	2	genus
Dietzia	0	1	0	0	0	0	1	2	genus
Actibacterium	0	1	0	0	0	0	1	2	genus
Mariprofundus	0	1	0	0	0	0	1	2	genus
Oceanivirga	0	1	0	0	0	0	1	2	genus
Gemmiger	1	0	0	0	0	1	0	2	genus
Shewanella	0	0	1	1	0	0	0	2	genus
Hungateiclostridium	0	0	1	0	0	1	0	2	genus
Thermophagus	0	1	1	0	0	0	0	2	genus
Aquisphaera	0	1	0	0	0	0	1	2	genus
Succiniclasticum	1	0	1	0	0	0	0	2	genus
Thermosyntropha	0	1	0	0	0	0	1	2	genus
Roseovarius	0	1	0	0	0	0	1	2	genus
Lutibacter	0	1	1	0	0	0	0	2	genus
Haloferula	0	1	1	0	0	0	0	2	genus
Microbacterium	0	0	1	1	0	0	0	2	genus
Desulfurobacterium	0	1	0	0	0	0	1	2	genus
Flavipsychrobacter	0	1	0	0	0	0	1	2	genus
Candidatus Gallimonas	1	0	0	0	0	1	0	2	genus
Turicibacter	0	1	0	0	0	0	1	2	genus
Mycoplasma	1	0	1	0	0	0	0	2	genus
Cerasibacillus	0	1	0	0	0	0	1	2	genus
Kaistella	0	1	0	0	0	0	1	2	genus
Lactococcus	0	1	1	0	0	0	0	2	genus
Aquabacterium	0	1	0	0	0	0	1	2	genus
Methanoculleus	0	1	0	0	0	0	1	2	genus
Beduini	0	0	1	1	0	0	0	2	genus
Peptoniphilus	0	0	1	0	0	1	0	2	genus
Salinicoccus	0	1	0	0	0	0	1	2	genus
Methanomassiliicoccus	0	1	0	0	0	0	1	2	genus
Mucispirillum	0	1	0	0	0	0	1	2	genus
Alloprevotella	1	0	1	0	0	0	0	2	genus
Granulicella	0	1	0	0	0	0	1	2	genus
Leminorella	0	1	0	0	0	0	1	2	genus
Pelagicoccus	0	1	0	0	0	0	1	2	genus
Escherichia	0	0	1	0	0	1	0	2	genus
Catenisphaera	0	1	0	0	0	0	1	2	genus
Agathobaculum	0	0	0	1	0	1	0	2	genus
Lacticaseibacillus	0	1	0	0	0	0	1	2	genus
Roseivirga	0	1	0	0	0	0	1	2	genus
Pseudoclostridium	0	0	1	0	0	1	0	2	genus
Galactobacillus	0	1	0	0	0	0	1	2	genus
Anaerosporobacter	0	0	1	0	0	1	0	2	genus
Syntrophus	0	1	0	0	0	0	1	2	genus
Jeotgalicoccus	0	1	0	0	0	0	1	2	genus
Georgenia	0	1	0	0	0	0	1	2	genus
Fulvivirga	0	1	1	0	0	0	0	2	genus
Caldicoprobacter	0	1	0	0	0	0	1	2	genus
Herbaspirillum	0	1	0	0	0	0	1	2	genus
Bilophila	0	1	0	0	0	0	1	2	genus
Dictyobacter	0	1	0	0	0	0	1	2	genus
Aquiflexum	0	1	0	0	0	0	1	2	genus
Anaerovorax	0	1	0	0	0	0	1	2	genus
Oligoflexus	0	1	0	0	0	0	1	2	genus
Bulleidia	0	1	0	1	0	0	0	2	genus
Nocardia	0	0	1	1	0	0	0	2	genus
Peptoclostridium	0	1	0	0	0	0	1	2	genus
Miniphocibacter	0	1	0	0	0	0	1	2	genus
Mycolicibacterium	0	1	0	0	0	0	1	2	genus
Methanoregula	0	1	0	0	0	0	1	2	genus
Prosthecobacter	0	1	0	0	0	0	1	2	genus
Bacilliculturomica	0	0	1	1	0	0	0	2	genus
Robiginitomaculum	0	1	0	0	0	0	1	2	genus
Candidatus Roslinia	0	1	0	1	0	0	0	2	genus
Syntrophomonas	0	1	1	0	0	0	0	2	genus
Nitrosomonas	0	1	0	0	0	0	1	2	genus
Dyella	0	1	0	1	0	0	0	2	genus
Duodenibacillus	0	1	1	0	0	0	0	2	genus
Neisseria	0	1	1	0	0	0	0	2	genus
Saccharopolyspora	0	1	0	0	0	0	1	2	genus
Janthinobacterium	0	1	0	0	0	0	1	2	genus
Rhodopila	0	1	0	0	0	0	1	2	genus
Leeuwenhoekiella	0	1	0	0	0	0	1	2	genus
Leptolyngbya	0	1	1	0	0	0	0	2	genus
Acetivibrio	0	0	1	0	0	0	1	2	genus
Keratinibaculum	0	1	0	0	0	0	1	2	genus
Rufibacter	0	1	1	0	0	0	0	2	genus
Crassaminicella	0	1	0	0	0	0	1	2	genus
Isachenkonia	0	1	0	0	0	0	1	2	genus
Flexilinea	0	1	0	0	0	0	1	2	genus
Terrimicrobium	0	1	0	0	0	0	1	2	genus
Moorella	0	1	0	0	0	0	1	2	genus
Mobilisporobacter	0	0	1	0	0	0	1	2	genus
Serpentinicella	0	1	0	0	0	0	1	2	genus
Wolbachia	0	1	0	0	0	0	1	2	genus
Uruburuella	0	1	0	0	0	0	1	2	genus
Marvinbryantia	0	0	1	1	0	0	0	2	genus
Terracidiphilus	0	1	0	0	0	0	1	2	genus
Anaerobacillus	0	1	0	0	0	0	1	2	genus
Desulfotomaculum	0	0	1	0	0	1	0	2	genus
Thermovenabulum	0	1	0	0	0	0	1	2	genus
Natronincola	0	1	0	0	0	0	1	2	genus
Coprococcus	1	0	0	0	0	1	0	2	genus
Haloactinobacterium	0	1	0	0	0	0	1	2	genus
Niabella	0	0	1	1	0	0	0	2	genus
Flintibacter	1	0	0	0	0	1	0	2	genus
Aeoliella	0	1	0	0	0	0	1	2	genus
Stomatobaculum	0	1	1	0	0	0	0	2	genus
Beggiatoa	0	1	0	0	0	0	1	2	genus
Gordonibacter	0	1	0	0	0	0	1	2	genus
Candidatus Heritagella	1	0	0	0	0	1	0	2	genus
Fournierella	0	0	1	0	0	1	0	2	genus
Klebsiella	0	0	1	0	0	1	0	2	genus
Prochlorothrix	0	1	0	0	0	0	1	2	genus
Flammeovirga	0	0	1	1	0	0	0	2	genus
Slackia	1	0	0	1	0	0	0	2	genus
Tyzzerella	0	1	0	0	0	0	1	2	genus
Asaccharospora	0	1	0	0	0	0	1	2	genus
Caldisalinibacter	0	1	1	0	0	0	0	2	genus
Intestinimonas	1	0	1	0	0	0	0	2	genus
Lentimicrobium	0	1	1	0	0	0	0	2	genus
Hungatella	1	0	1	0	0	0	0	2	genus
Carboxydothermus	0	1	0	0	0	0	1	2	genus
Clostridioides	1	0	0	0	0	1	0	2	genus
Virgibacillus	0	1	0	0	0	0	1	2	genus
Cetovirus	0	1	0	0	0	0	1	2	genus
Lachnoanaerobaculum	0	1	1	0	0	0	0	2	genus
Nodosilinea	0	1	0	0	0	0	1	2	genus
Tannerella	0	0	1	1	0	0	0	2	genus
Acidiphilium	0	0	1	1	0	0	0	2	genus
Sebaldella	0	1	0	0	0	0	1	2	genus
Solitalea	0	1	1	0	0	0	0	2	genus
Frisingicoccus	0	0	1	1	0	0	0	2	genus
Candidatus Sulfopaludibacter	0	1	0	1	0	0	0	2	genus
Arachnia	0	1	0	0	0	0	1	2	genus
Mobilibacterium	0	1	0	0	0	0	1	2	genus
Listeria	0	0	1	1	0	0	0	2	genus
Kocuria	0	1	0	0	0	0	1	2	genus
Naumannella	0	1	0	0	0	0	1	2	genus
Desemzia	0	1	0	0	0	1	0	2	genus
Varibaculum	0	1	0	0	0	0	1	2	genus
Oceanispirochaeta	0	1	0	0	0	0	1	2	genus
Dinghuibacter	0	1	0	0	0	0	1	2	genus
Candidatus Howiella	1	1	0	0	0	0	0	2	genus
Candidatus Schneewindia	0	1	0	0	0	1	0	2	genus
Candidatus Avimonas	1	0	0	0	0	1	0	2	genus
Euzebyella	0	1	0	0	0	0	1	2	genus
Pedobacter	1	0	1	0	0	0	0	2	genus
Candidatus Pelagibacter	0	1	0	1	0	0	0	2	genus
Pararhodospirillum	0	1	0	0	0	0	1	2	genus
Acetoanaerobium	0	1	0	0	0	0	1	2	genus
Helcococcus	0	1	0	0	0	0	1	2	genus
Paracoccus	0	1	0	0	0	0	1	2	genus
Capnocytophaga	0	0	1	0	0	1	0	2	genus
Gracilimonas	0	1	0	0	0	0	1	2	genus
Thermogutta	0	1	0	0	0	0	1	2	genus
Pelosinus	0	1	0	0	0	0	1	2	genus
Echinicola	0	0	1	0	0	0	0	1	genus
Sphingosinithalassobacter	0	1	0	0	0	0	0	1	genus
Pseudoxanthobacter	0	1	0	0	0	0	0	1	genus
Geofilum	0	0	1	0	0	0	0	1	genus
Pseudodonghicola	0	1	0	0	0	0	0	1	genus
Novipirellula	0	1	0	0	0	0	0	1	genus
Lachnotalea	0	0	1	0	0	0	0	1	genus
Flavivirga	0	1	0	0	0	0	0	1	genus
Sphingobacterium	0	0	1	0	0	0	0	1	genus
Oxalobacter	0	0	1	0	0	0	0	1	genus
Psychrilyobacter	0	1	0	0	0	0	0	1	genus
Brevibacillus	0	0	1	0	0	0	0	1	genus
Planctopirus	0	1	0	0	0	0	0	1	genus
Cyclobacterium	0	0	1	0	0	0	0	1	genus
Lunatimonas	0	1	0	0	0	0	0	1	genus
Compostibacillus	0	1	0	0	0	0	0	1	genus
Solimonas	0	1	0	0	0	0	0	1	genus
Pseudooceanicola	0	1	0	0	0	0	0	1	genus
Marinospirillum	0	1	0	0	0	0	0	1	genus
Aliarcobacter	0	1	0	0	0	0	0	1	genus
Lactovum	0	1	0	0	0	0	0	1	genus
Arsenicicoccus	0	1	0	0	0	0	0	1	genus
Litoricola	0	1	0	0	0	0	0	1	genus
Pleionea	0	1	0	0	0	0	0	1	genus
Candidatus Termititenax	0	1	0	0	0	0	0	1	genus
Candidatus Argoarchaeum	0	1	0	0	0	0	0	1	genus
Nordella	0	1	0	0	0	0	0	1	genus
Methylopila	0	1	0	0	0	0	0	1	genus
Haloimpatiens	0	1	0	0	0	0	0	1	genus
Tissierella	0	0	1	0	0	0	0	1	genus
Natranaerovirga	0	0	1	0	0	0	0	1	genus
Candidatus Pseudoruminococcus	0	0	0	1	0	0	0	1	genus
Maridesulfovibrio	0	1	0	0	0	0	0	1	genus
Galbitalea	0	1	0	0	0	0	0	1	genus
Dellaglioa	0	1	0	0	0	0	0	1	genus
Aphanizomenon	0	1	0	0	0	0	0	1	genus
Proteiniphilum	0	0	1	0	0	0	0	1	genus
Hwanghaeicola	0	1	0	0	0	0	0	1	genus
Streptomonospora	0	1	0	0	0	0	0	1	genus
Elioraea	0	1	0	0	0	0	0	1	genus
Catenuloplanes	0	1	0	0	0	0	0	1	genus
Lomovskayavirus	0	1	0	0	0	0	0	1	genus
Aggregatibacter	0	1	0	0	0	0	0	1	genus
Pseudohalocynthiibacter	0	1	0	0	0	0	0	1	genus
Furfurilactobacillus	0	1	0	0	0	0	0	1	genus
Dokdonia	0	1	0	0	0	0	0	1	genus
Legionella	0	0	1	0	0	0	0	1	genus
Pseudocaedibacter	0	1	0	0	0	0	0	1	genus
Nitrolancea	0	1	0	0	0	0	0	1	genus
Methylacidiphilum	0	1	0	0	0	0	0	1	genus
Thermosulfuriphilus	0	1	0	0	0	0	0	1	genus
Candidatus Schmidhempelia	0	1	0	0	0	0	0	1	genus
Stygiolobus	0	1	0	0	0	0	0	1	genus
Formosa	0	1	0	0	0	0	0	1	genus
Alcyoneusvirus	0	1	0	0	0	0	0	1	genus
Thermogemmata	0	1	0	0	0	0	0	1	genus
Prolixibacter	0	0	1	0	0	0	0	1	genus
Waddlia	0	1	0	0	0	0	0	1	genus
Chitiniphilus	0	1	0	0	0	0	0	1	genus
Pararhodobacter	0	1	0	0	0	0	0	1	genus
Tianweitania	0	1	0	0	0	0	0	1	genus
Novosphingopyxis	0	1	0	0	0	0	0	1	genus
Roseinatronobacter	0	0	0	1	0	0	0	1	genus
Natronoarchaeum	0	1	0	0	0	0	0	1	genus
Lentimonas	0	1	0	0	0	0	0	1	genus
Lentavirus	0	1	0	0	0	0	0	1	genus
Candidatus Tenderia	0	1	0	0	0	0	0	1	genus
Millisia	0	1	0	0	0	0	0	1	genus
Candidatus Nardonella	0	1	0	0	0	0	0	1	genus
Persephonella	0	1	0	0	0	0	0	1	genus
Timonella	0	1	0	0	0	0	0	1	genus
Candidatus Kryptonium	0	1	0	0	0	0	0	1	genus
Acidomonas	0	1	0	0	0	0	0	1	genus
Thermithiobacillus	0	1	0	0	0	0	0	1	genus
Desulfatibacillum	0	1	0	0	0	0	0	1	genus
Actinoallomurus	0	1	0	0	0	0	0	1	genus
Terracoccus	0	1	0	0	0	0	0	1	genus
Candidatus Parachristensenella	0	0	0	1	0	0	0	1	genus
Symmachiella	0	1	0	0	0	0	0	1	genus
Hugenholtzia	0	1	0	0	0	0	0	1	genus
Candidatus Azobacteroides	0	1	0	0	0	0	0	1	genus
Pyxidicoccus	0	1	0	0	0	0	0	1	genus
Snuella	0	1	0	0	0	0	0	1	genus
Methyloglobulus	0	1	0	0	0	0	0	1	genus
Calycomorphotria	0	1	0	0	0	0	0	1	genus
Arcticiflavibacter	0	1	0	0	0	0	0	1	genus
Draconibacterium	0	0	1	0	0	0	0	1	genus
Larkinella	0	1	0	0	0	0	0	1	genus
Candidatus Muirbacterium	0	1	0	0	0	0	0	1	genus
Parvibium	0	1	0	0	0	0	0	1	genus
Lutibaculum	0	1	0	0	0	0	0	1	genus
Thalassococcus	0	1	0	0	0	0	0	1	genus
Chatterjeevirus	0	1	0	0	0	0	0	1	genus
Candidatus Aquiluna	0	1	0	0	0	0	0	1	genus
Brevibacterium	0	1	0	0	0	0	0	1	genus
Salinispira	0	1	0	0	0	0	0	1	genus
Labedaea	0	1	0	0	0	0	0	1	genus
Croceivirga	0	1	0	0	0	0	0	1	genus
Candidatus Nanoperiomorbus	0	0	0	1	0	0	0	1	genus
Candidatus Nephrothrix	0	1	0	0	0	0	0	1	genus
Dubosiella	0	0	1	0	0	0	0	1	genus
Marinitenerispora	0	1	0	0	0	0	0	1	genus
Desulfitobacterium	0	0	1	0	0	0	0	1	genus
Candidatus Magnetoglobus	0	1	0	0	0	0	0	1	genus
Acidobacterium	0	1	0	0	0	0	0	1	genus
Krischvirus	0	1	0	0	0	0	0	1	genus
Candidatus Acididesulfobacter	0	1	0	0	0	0	0	1	genus
Thermochromatium	0	1	0	0	0	0	0	1	genus
Hydrocarboniclastica	0	1	0	0	0	0	0	1	genus
Aminicella	0	0	1	0	0	0	0	1	genus
Candidatus Nitrosopelagicus	0	1	0	0	0	0	0	1	genus
Breznakibacter	0	0	1	0	0	0	0	1	genus
Mariniphaga	0	0	1	0	0	0	0	1	genus
Galbibacter	0	1	0	0	0	0	0	1	genus
Persicitalea	0	1	0	0	0	0	0	1	genus
Candidatus Methanoplasma	0	1	0	0	0	0	0	1	genus
Candidatus Hakubanella	0	1	0	0	0	0	0	1	genus
Fischerella	0	1	0	0	0	0	0	1	genus
Candidatus Cryosericum	0	1	0	0	0	0	0	1	genus
Urbifossiella	0	1	0	0	0	0	0	1	genus
Geomonas (Geobacteraceae)	0	1	0	0	0	0	0	1	genus
Yonghaparkia	0	1	0	0	0	0	0	1	genus
Epibacterium	0	1	0	0	0	0	0	1	genus
Citromicrobium	0	1	0	0	0	0	0	1	genus
Cnuella	0	1	0	0	0	0	0	1	genus
Sediminivirga	0	1	0	0	0	0	0	1	genus
Lactonifactor	0	0	1	0	0	0	0	1	genus
Holospora	0	1	0	0	0	0	0	1	genus
Propioniciclava	0	1	0	0	0	0	0	1	genus
Zhizhongheella	0	1	0	0	0	0	0	1	genus
Pararcticibacter	0	1	0	0	0	0	0	1	genus
Chlorogloea	0	1	0	0	0	0	0	1	genus
Methanopyrus	0	1	0	0	0	0	0	1	genus
Flaviramulus	0	1	0	0	0	0	0	1	genus
Thermoanaerobaculum	0	1	0	0	0	0	0	1	genus
Teetrevirus	0	1	0	0	0	0	0	1	genus
Cephaloticoccus	0	0	1	0	0	0	0	1	genus
Hoyosella	0	1	0	0	0	0	0	1	genus
Rhodonellum	0	1	0	0	0	0	0	1	genus
Eneladusvirus	0	1	0	0	0	0	0	1	genus
Marihabitans	0	1	0	0	0	0	0	1	genus
Bythopirellula	0	1	0	0	0	0	0	1	genus
Kytococcus	0	1	0	0	0	0	0	1	genus
Acetilactobacillus	0	1	0	0	0	0	0	1	genus
Methylocella	0	1	0	0	0	0	0	1	genus
Peptostreptococcus	0	0	1	0	0	0	0	1	genus
Dehalobacterium	0	0	1	0	0	0	0	1	genus
Kandeliimicrobium	0	1	0	0	0	0	0	1	genus
Sulfurivermis	0	1	0	0	0	0	0	1	genus
Aquitalea	0	1	0	0	0	0	0	1	genus
Granulosicoccus	0	1	0	0	0	0	0	1	genus
Granulicatella	0	1	0	0	0	0	0	1	genus
Aquamicrobium	0	1	0	0	0	0	0	1	genus
Panacagrimonas	0	1	0	0	0	0	0	1	genus
Pyrolobus	0	1	0	0	0	0	0	1	genus
Oleiharenicola	0	1	0	0	0	0	0	1	genus
Aquicella	0	1	0	0	0	0	0	1	genus
Desulfoprunum	0	1	0	0	0	0	0	1	genus
Sulfurirhabdus	0	1	0	0	0	0	0	1	genus
Caldicellulosiruptor	0	0	1	0	0	0	0	1	genus
Sanguibacteroides	0	0	1	0	0	0	0	1	genus
Candidatus Nanosynsacchari	0	1	0	0	0	0	0	1	genus
Winogradskyella	0	0	1	0	0	0	0	1	genus
Aureitalea	0	1	0	0	0	0	0	1	genus
Gelderlandvirus	0	1	0	0	0	0	0	1	genus
Haliangium	0	1	0	0	0	0	0	1	genus
Fontibacillus	0	1	0	0	0	0	0	1	genus
Entnonagintavirus	0	1	0	0	0	0	0	1	genus
Spirosoma	0	0	1	0	0	0	0	1	genus
Tepidicaulis	0	1	0	0	0	0	0	1	genus
Barrientosiimonas	0	1	0	0	0	0	0	1	genus
Filifactor	0	0	0	0	0	1	0	1	genus
Enorma	0	0	0	1	0	0	0	1	genus
Desulfoglaeba	0	1	0	0	0	0	0	1	genus
Acutalibacter	0	0	1	0	0	0	0	1	genus
Catellicoccus	0	1	0	0	0	0	0	1	genus
Thorsellia	0	1	0	0	0	0	0	1	genus
Rhabdochromatium	0	1	0	0	0	0	0	1	genus
Tulanevirus	0	1	0	0	0	0	0	1	genus
Paraclostridium	0	0	1	0	0	0	0	1	genus
Ralstonia	0	1	0	0	0	0	0	1	genus
Laceyella	0	1	0	0	0	0	0	1	genus
Dichelobacter	0	1	0	0	0	0	0	1	genus
Mobilicoccus	0	1	0	0	0	0	0	1	genus
Bergeyella	0	1	0	0	0	0	0	1	genus
Pigmentiphaga	0	1	0	0	0	0	0	1	genus
Syntrophorhabdus	0	1	0	0	0	0	0	1	genus
Histophilus	0	1	0	0	0	0	0	1	genus
Rarobacter	0	1	0	0	0	0	0	1	genus
Nereusvirus	0	1	0	0	0	0	0	1	genus
Angelakisella	0	0	1	0	0	0	0	1	genus
Massilia	0	0	1	0	0	0	0	1	genus
Segetibacter	0	1	0	0	0	0	0	1	genus
Roseivivax	0	1	0	0	0	0	0	1	genus
Parasporobacterium	0	0	1	0	0	0	0	1	genus
Agricanvirus	0	1	0	0	0	0	0	1	genus
Citrobacter	0	0	1	0	0	0	0	1	genus
Aquibacillus	0	1	0	0	0	0	0	1	genus
Oligella	0	1	0	0	0	0	0	1	genus
Vitreoscilla	0	1	0	0	0	0	0	1	genus
Balneola	0	1	0	0	0	0	0	1	genus
Thalassolituus	0	1	0	0	0	0	0	1	genus
Pradovirus	0	1	0	0	0	0	0	1	genus
Bowmanella	0	1	0	0	0	0	0	1	genus
Allocatelliglobosispora	0	1	0	0	0	0	0	1	genus
Merdimonas	0	0	1	0	0	0	0	1	genus
Marinithermus	0	1	0	0	0	0	0	1	genus
Roseimaritima	0	1	0	0	0	0	0	1	genus
Novimethylophilus	0	1	0	0	0	0	0	1	genus
Phaseolibacter	0	1	0	0	0	0	0	1	genus
Subsaximicrobium	0	1	0	0	0	0	0	1	genus
Pelagirhabdus	0	1	0	0	0	0	0	1	genus
Succinatimonas	0	0	1	0	0	0	0	1	genus
Tardiphaga	0	1	0	0	0	0	0	1	genus
Actinobaculum	0	1	0	0	0	0	0	1	genus
Elizabethkingia	0	0	0	1	0	0	0	1	genus
Tropicibacter	0	1	0	0	0	0	0	1	genus
Chthoniobacter	0	1	0	0	0	0	0	1	genus
Thermovirga	0	1	0	0	0	0	0	1	genus
Pulveribacter	0	1	0	0	0	0	0	1	genus
Caulobacter	0	1	0	0	0	0	0	1	genus
Marinifilum	0	0	1	0	0	0	0	1	genus
Hasllibacter	0	1	0	0	0	0	0	1	genus
Ignatzschineria	0	1	0	0	0	0	0	1	genus
Leptolinea	0	1	0	0	0	0	0	1	genus
Candidatus Syntrophoarchaeum	0	1	0	0	0	0	0	1	genus
Rivicola	0	1	0	0	0	0	0	1	genus
Gloeomargarita	0	1	0	0	0	0	0	1	genus
Candidatus Thalassarchaeum	0	1	0	0	0	0	0	1	genus
Methanocalculus	0	1	0	0	0	0	0	1	genus
Nostoc	0	0	1	0	0	0	0	1	genus
Halorhabdus	0	1	0	0	0	0	0	1	genus
Simplicispira	0	1	0	0	0	0	0	1	genus
Thermosporothrix	0	1	0	0	0	0	0	1	genus
Halomicronema	0	1	0	0	0	0	0	1	genus
Tepidibacillus	0	1	0	0	0	0	0	1	genus
Cereibacter	0	1	0	0	0	0	0	1	genus
Hassallia	0	1	0	0	0	0	0	1	genus
Acidocella	0	1	0	0	0	0	0	1	genus
Desertifilum	0	1	0	0	0	0	0	1	genus
Candidatus Neoruminococcus	0	1	0	0	0	0	0	1	genus
Entomobacter	0	1	0	0	0	0	0	1	genus
Acerihabitans	0	1	0	0	0	0	0	1	genus
Anaplasma	0	0	1	0	0	0	0	1	genus
Haloplanus	0	1	0	0	0	0	0	1	genus
Bowdeniella	0	1	0	0	0	0	0	1	genus
Meiothermus	0	1	0	0	0	0	0	1	genus
Thermogemmatispora	0	1	0	0	0	0	0	1	genus
Allorhizocola	0	1	0	0	0	0	0	1	genus
Prosthecomicrobium	0	1	0	0	0	0	0	1	genus
Sellimonas	0	0	0	0	0	1	0	1	genus
Alcaligenes	0	1	0	0	0	0	0	1	genus
Dickeya	0	1	0	0	0	0	0	1	genus
Vogesella	0	1	0	0	0	0	0	1	genus
Litoreibacter	0	1	0	0	0	0	0	1	genus
Pontibaca	0	1	0	0	0	0	0	1	genus
Enterobacillus	0	1	0	0	0	0	0	1	genus
Desulfallas	0	0	1	0	0	0	0	1	genus
Anseongella	0	1	0	0	0	0	0	1	genus
Salipiger	0	1	0	0	0	0	0	1	genus
Dyorhopapillomavirus	0	1	0	0	0	0	0	1	genus
Methylomusa	0	1	0	0	0	0	0	1	genus
Chitinibacter	0	1	0	0	0	0	0	1	genus
Bibersteinia	0	1	0	0	0	0	0	1	genus
Phapecoctavirus	0	1	0	0	0	0	0	1	genus
Thalassobacter	0	1	0	0	0	0	0	1	genus
Hamadaea	0	1	0	0	0	0	0	1	genus
Acetonema	0	1	0	0	0	0	0	1	genus
Eggerthella	0	0	1	0	0	0	0	1	genus
Hartmannibacter	0	1	0	0	0	0	0	1	genus
Syntrophobacter	0	1	0	0	0	0	0	1	genus
Sulfobacillus	0	1	0	0	0	0	0	1	genus
Synechocystis	0	1	0	0	0	0	0	1	genus
Oceanicola	0	1	0	0	0	0	0	1	genus
Duncaniella	0	0	1	0	0	0	0	1	genus
Absicoccus	0	1	0	0	0	0	0	1	genus
Puniceicoccus	0	0	0	0	0	1	0	1	genus
Anaerovibrio	1	0	0	0	0	0	0	1	genus
Halorussus	0	1	0	0	0	0	0	1	genus
Humisphaera	0	1	0	0	0	0	0	1	genus
Otagovirus	0	1	0	0	0	0	0	1	genus
Entomomonas	0	1	0	0	0	0	0	1	genus
Kiritimatiella	0	1	0	0	0	0	0	1	genus
Belliella	0	1	0	0	0	0	0	1	genus
Methanothrix	0	1	0	0	0	0	0	1	genus
Terricaulis	0	1	0	0	0	0	0	1	genus
Hydrogenoanaerobacterium	0	0	1	0	0	0	0	1	genus
Norovirus	0	1	0	0	0	0	0	1	genus
Pseudoalteromonas	0	0	1	0	0	0	0	1	genus
Caulifigura	0	1	0	0	0	0	0	1	genus
Altericroceibacterium	0	1	0	0	0	0	0	1	genus
Fromanvirus	0	1	0	0	0	0	0	1	genus
Lachnobacterium	0	0	1	0	0	0	0	1	genus
Parashewanella	0	1	0	0	0	0	0	1	genus
Candidatus Hamiltonella	0	1	0	0	0	0	0	1	genus
Candidatus Nanosyncoccus	1	0	0	0	0	0	0	1	genus
Chthonomonas	0	1	0	0	0	0	0	1	genus
Parerythrobacter	0	1	0	0	0	0	0	1	genus
Oscillatoria	0	1	0	0	0	0	0	1	genus
Chloroherpeton	0	1	0	0	0	0	0	1	genus
Thiohalocapsa	0	1	0	0	0	0	0	1	genus
Rubricoccus	0	1	0	0	0	0	0	1	genus
Wolinella	0	0	1	0	0	0	0	1	genus
Pseudactinotalea	0	1	0	0	0	0	0	1	genus
Candidatus Timburyella	0	1	0	0	0	0	0	1	genus
Haemophilus	0	1	0	0	0	0	0	1	genus
Halopiger	0	1	0	0	0	0	0	1	genus
Propionivibrio	0	1	0	0	0	0	0	1	genus
Conexibacter	0	1	0	0	0	0	0	1	genus
Ahrensia	0	1	0	0	0	0	0	1	genus
Mycetohabitans	0	1	0	0	0	0	0	1	genus
Halobacteroides	0	1	0	0	0	0	0	1	genus
Scopulibacillus	0	1	0	0	0	0	0	1	genus
Haematomicrobium	0	1	0	0	0	0	0	1	genus
Acidihalobacter	0	1	0	0	0	0	0	1	genus
Hathewaya	0	0	1	0	0	0	0	1	genus
Ghiorsea	0	1	0	0	0	0	0	1	genus
Allexivirus	0	1	0	0	0	0	0	1	genus
Methylacidimicrobium	0	1	0	0	0	0	0	1	genus
Mesoaciditoga	0	1	0	0	0	0	0	1	genus
Kallotenue	0	1	0	0	0	0	0	1	genus
Lutispora	0	0	1	0	0	0	0	1	genus
Salana	0	1	0	0	0	0	0	1	genus
Kochikohdavirus	0	1	0	0	0	0	0	1	genus
Ectothiorhodosinus	0	1	0	0	0	0	0	1	genus
Rubeoparvulum	0	1	0	0	0	0	0	1	genus
Marinicauda	0	1	0	0	0	0	0	1	genus
Mangrovibacter	0	1	0	0	0	0	0	1	genus
Acidimicrobium	0	1	0	0	0	0	0	1	genus
Candidatus Jidaibacter	0	1	0	0	0	0	0	1	genus
Halopenitus	0	1	0	0	0	0	0	1	genus
Kineothrix	0	0	1	0	0	0	0	1	genus
Desulfocucumis	0	1	0	0	0	0	0	1	genus
Candidatus Falkowella	0	1	0	0	0	0	0	1	genus
Candidatus Cytomitobacter	0	1	0	0	0	0	0	1	genus
Lascolabacillus	0	1	0	0	0	0	0	1	genus
Homoserinibacter	0	1	0	0	0	0	0	1	genus
Roseobacter	0	1	0	0	0	0	0	1	genus
Dissulfurirhabdus	0	1	0	0	0	0	0	1	genus
Sepunavirus	0	1	0	0	0	0	0	1	genus
Nipunavirus	0	1	0	0	0	0	0	1	genus
Phytobacter	0	1	0	0	0	0	0	1	genus
Smoothievirus	0	1	0	0	0	0	0	1	genus
Wohlfahrtiimonas	0	0	0	0	0	1	0	1	genus
Ferroglobus	0	1	0	0	0	0	0	1	genus
Gibbsiella	0	1	0	0	0	0	0	1	genus
Arsenicibacter	0	1	0	0	0	0	0	1	genus
Pseudochrobactrum	0	0	0	0	0	1	0	1	genus
Phycisphaera	0	1	0	0	0	0	0	1	genus
Meridianimaribacter	0	1	0	0	0	0	0	1	genus
Planobispora	0	1	0	0	0	0	0	1	genus
Pirellulimonas	0	1	0	0	0	0	0	1	genus
Candidatus Izimaplasma	0	1	0	0	0	0	0	1	genus
Marinilabilia	0	0	1	0	0	0	0	1	genus
Pimelobacter	0	1	0	0	0	0	0	1	genus
Alkalihalobacillus	0	0	1	0	0	0	0	1	genus
Cafeteriavirus	0	1	0	0	0	0	0	1	genus
Candidatus Ozemobacter	0	1	0	0	0	0	0	1	genus
Candidatus Pseudobutyricicoccus	0	1	0	0	0	0	0	1	genus
Clavibacter	0	1	0	0	0	0	0	1	genus
Bantamvirus	0	1	0	0	0	0	0	1	genus
Gaetbulibacter	0	1	0	0	0	0	0	1	genus
Aromatoleum	0	1	0	0	0	0	0	1	genus
Marimonas	0	1	0	0	0	0	0	1	genus
Klosneuvirus	0	1	0	0	0	0	0	1	genus
Anaeromicrobium	0	1	0	0	0	0	0	1	genus
Brevundimonas	0	1	0	0	0	0	0	1	genus
Anaerosphaera	0	1	0	0	0	0	0	1	genus
Marinicella	0	1	0	0	0	0	0	1	genus
Hypericibacter	0	1	0	0	0	0	0	1	genus
Methanomethylovorans	0	1	0	0	0	0	0	1	genus
Specibacter	0	1	0	0	0	0	0	1	genus
Salaquimonas	0	1	0	0	0	0	0	1	genus
Austwickia	0	1	0	0	0	0	0	1	genus
Silvanigrella	0	1	0	0	0	0	0	1	genus
Candidatus Accumulibacter	0	1	0	0	0	0	0	1	genus
Terriglobus	0	0	0	0	0	0	1	1	genus
Marisediminicola	0	1	0	0	0	0	0	1	genus
Alkalicoccus	0	1	0	0	0	0	0	1	genus
Candidatus Magnetomorum	0	1	0	0	0	0	0	1	genus
Arachidicoccus	0	1	0	0	0	0	0	1	genus
Lyngbya	0	1	0	0	0	0	0	1	genus
Galliscardovia	0	1	0	0	0	0	0	1	genus
Allostreptomyces	0	1	0	0	0	0	0	1	genus
Kibdelosporangium	0	1	0	0	0	0	0	1	genus
Magnetofaba	0	1	0	0	0	0	0	1	genus
Rugamonas	0	1	0	0	0	0	0	1	genus
Aquimarina	0	0	1	0	0	0	0	1	genus
Terrisporobacter	1	0	0	0	0	0	0	1	genus
Mastadenovirus	0	1	0	0	0	0	0	1	genus
Ellagibacter	0	1	0	0	0	0	0	1	genus
Smaragdicoccus	0	1	0	0	0	0	0	1	genus
Brevifollis	0	1	0	0	0	0	0	1	genus
Perlucidibaca	0	1	0	0	0	0	0	1	genus
Paraliobacillus	0	1	0	0	0	0	0	1	genus
Indioceanicola	0	1	0	0	0	0	0	1	genus
Iningainema	0	1	0	0	0	0	0	1	genus
Paremcibacter	0	1	0	0	0	0	0	1	genus
Terribacillus	0	1	0	0	0	0	0	1	genus
Pelagibaca	0	1	0	0	0	0	0	1	genus
Ferruginibacter	0	1	0	0	0	0	0	1	genus
Desulfuribacillus	0	1	0	0	0	0	0	1	genus
Minwuia	0	1	0	0	0	0	0	1	genus
Luteibacter	0	1	0	0	0	0	0	1	genus
Prauserella	0	1	0	0	0	0	0	1	genus
Brevefilum	0	1	0	0	0	0	0	1	genus
Amnibacterium	0	1	0	0	0	0	0	1	genus
Brenneria	0	1	0	0	0	0	0	1	genus
Levilinea	0	1	0	0	0	0	0	1	genus
Oscillochloris	0	1	0	0	0	0	0	1	genus
Gordtnkvirus	0	1	0	0	0	0	0	1	genus
Acidimangrovimonas	0	1	0	0	0	0	0	1	genus
Holzapfelia	0	1	0	0	0	0	0	1	genus
Candidatus Allochristensenella	0	1	0	0	0	0	0	1	genus
Formivibrio	0	1	0	0	0	0	0	1	genus
Caviibacterium	0	1	0	0	0	0	0	1	genus
Thiospirillum	0	1	0	0	0	0	0	1	genus
Oceanimonas	0	1	0	0	0	0	0	1	genus
Fastidiosibacter	0	1	0	0	0	0	0	1	genus
Corynebacterium	0	0	1	0	0	0	0	1	genus
Candidatus Adamsella	0	1	0	0	0	0	0	1	genus
Candidatus Udaeobacter	0	1	0	0	0	0	0	1	genus
Saccharicrinis	0	0	1	0	0	0	0	1	genus
Thermomicrobium	0	1	0	0	0	0	0	1	genus
Thermoflexibacter	0	1	0	0	0	0	0	1	genus
Rodentibacter	0	1	0	0	0	0	0	1	genus
Ascidiaceihabitans	0	1	0	0	0	0	0	1	genus
Naasia	0	1	0	0	0	0	0	1	genus
Niveispirillum	0	1	0	0	0	0	0	1	genus
Xenophilus	0	1	0	0	0	0	0	1	genus
Dongshaea	0	1	0	0	0	0	0	1	genus
Methanosalsum	0	1	0	0	0	0	0	1	genus
Halobaculum	0	1	0	0	0	0	0	1	genus
Halpernia	0	1	0	0	0	0	0	1	genus
Desulfobacula	0	1	0	0	0	0	0	1	genus
Robertkochia	0	1	0	0	0	0	0	1	genus
Sporotomaculum	0	1	0	0	0	0	0	1	genus
Yaniella	0	1	0	0	0	0	0	1	genus
Thalassobius	0	1	0	0	0	0	0	1	genus
Oceanihabitans	0	1	0	0	0	0	0	1	genus
Pontiella	0	0	1	0	0	0	0	1	genus
Dakarella	0	1	0	0	0	0	0	1	genus
Acidaminobacter	0	1	0	0	0	0	0	1	genus
Antricoccus	0	1	0	0	0	0	0	1	genus
Ponticaulis	0	1	0	0	0	0	0	1	genus
Chiayiivirga	0	1	0	0	0	0	0	1	genus
Zymobacter	0	1	0	0	0	0	0	1	genus
Anditalea	0	1	0	0	0	0	0	1	genus
Halorubrum	0	1	0	0	0	0	0	1	genus
Janibacter	0	1	0	0	0	0	0	1	genus
Massilimicrobiota	0	0	1	0	0	0	0	1	genus
Solirhodobacter	0	1	0	0	0	0	0	1	genus
Formosimonas	0	1	0	0	0	0	0	1	genus
Candidatus Fermentibacter	0	1	0	0	0	0	0	1	genus
Candidatus Contendobacter	0	1	0	0	0	0	0	1	genus
Natribacillus	0	1	0	0	0	0	0	1	genus
Xanthobacter	0	1	0	0	0	0	0	1	genus
Stigmatella	0	1	0	0	0	0	0	1	genus
Hyella	0	1	0	0	0	0	0	1	genus
Desulfosalsimonas	0	1	0	0	0	0	0	1	genus
Fluviicola	0	0	1	0	0	0	0	1	genus
Verrucomicrobium	0	1	0	0	0	0	0	1	genus
CandidatusPseudoruminococcus			1					1	genus
CandidatusPseudobutyricicoccus			1					1	genus
CandidatusSoleaferrea			1					1	genus
CandidatusProtoclostridium			1					1	genus
CandidatusNeochristensenella			1					1	genus
CandidatusHeteroruminococcus			1					1	genus
CandidatusTabaqchalia			1					1	genus
CandidatusGallispira			1					1	genus
CandidatusPseudolachnospira			1					1	genus
CandidatusNeoruminococcus			1					1	genus
CandidatusAlloclostridium			1					1	genus
CandidatusAvimonas			1					1	genus
CandidatusSchneewindia			1					1	genus
CandidatusSymbiothrix			1					1	genus
CandidatusOrdinivivax			1					1	genus
CandidatusAlloscillospira			1					1	genus
CandidatusHeteroscilispira			1					1	genus
CandidatusAlloruminococcus			1					1	genus
CandidatusFalkowella			1					1	genus
CandidatusHeteroclostridium			1					1	genus
CandidatusParachristensenella			1					1	genus
CandidatusAllobutyricicoccus			1					1	genus
CandidatusHowiella			1					1	genus
CandidatusRoslinia			1					1	genus
CandidatusGeddesella			1					1	genus
CandidatusWoodwardibium			1					1	genus
CandidatusTimburyella			1					1	genus
CandidatusHeritagella			1					1	genus
CandidatusGalacturonibacter			1					1	genus
CandidatusMetaruminococcus			1					1	genus
Candidatus.Aegiribacteria							1	1	genus
Candidatus.Aristotella							1	1	genus
Candidatus.Neoruminococcus							1	1	genus
Candidatus.Symbiobacter							1	1	genus
Candidatus.Schneewindia							1	1	genus
Geomonas..Geobacteraceae.							1	1	genus
Candidatus.Azobacteroides							1	1	genus
Candidatus.Cryptoclostridium							1	1	genus
Candidatus.Nucleicultrix							1	1	genus
Candidatus.Hadarchaeum							1	1	genus
Candidatus.Timburyella							1	1	genus
Candidatus.Woodwardibium							1	1	genus
Candidatus.Falkowella							1	1	genus
Candidatus.Arthromitus							1	1	genus
CandidatusMetalachnospira			1					1	genus
Candidatus.Roslinia							1	1	genus
Candidatus.Pararuminococcus							1	1	genus
Candidatus.Heteroruminococcus							1	1	genus
Candidatus.Pseudoscilispira							1	1	genus
Candidatus.Allobutyricicoccus							1	1	genus
Candidatus.Muirbacterium							1	1	genus
CandidatusPseudoscilispira			1					1	genus
CandidatusNeoanaerotignum			1					1	genus
CandidatusStoquefichus			1					1	genus
CandidatusAristotella			1					1	genus
CandidatusAmulumruptor			1					1	genus
CandidatusParalachnospira			1					1	genus
CandidatusPararuminococcus			1					1	genus
CandidatusGallimonas			1					1	genus
CandidatusAvispirillum			1					1	genus
Flexivirga	0	1	0	0	0	0	0	1	genus
Candidatus Sulcia	0	1	0	0	0	0	0	1	genus
Micromonospora	0	0	1	0	0	0	0	1	genus
Williamwhitmania	0	0	1	0	0	0	0	1	genus
Chryseolinea	0	1	0	0	0	0	0	1	genus
Petrimonas	0	0	1	0	0	0	0	1	genus
Aliidiomarina	0	1	0	0	0	0	0	1	genus
Aciduliprofundum	0	1	0	0	0	0	0	1	genus
Propioniferax	0	1	0	0	0	0	0	1	genus
Helcobacillus	0	1	0	0	0	0	0	1	genus
Lactobacillus	1	0	0	0	0	0	0	1	genus
Marseillevirus	0	1	0	0	0	0	0	1	genus
Faecalibacillus	0	1	0	0	0	0	0	1	genus
Poseidonocella	0	1	0	0	0	0	0	1	genus
Cyprinivirus	0	1	0	0	0	0	0	1	genus
Herpetosiphon	0	1	0	0	0	0	0	1	genus
Parasphingopyxis	0	1	0	0	0	0	0	1	genus
Urechidicola	0	1	0	0	0	0	0	1	genus
Peptococcus	0	1	0	0	0	0	0	1	genus
Desulfonispora	0	0	1	0	0	0	0	1	genus
Hylemonella	0	1	0	0	0	0	0	1	genus
Boseongicola	0	1	0	0	0	0	0	1	genus
Fundicoccus	0	1	0	0	0	0	0	1	genus
Longibaculum	0	1	0	0	0	0	0	1	genus
Amycolatopsis	0	0	1	0	0	0	0	1	genus
Derxia	0	1	0	0	0	0	0	1	genus
Jeotgalibaca	0	1	0	0	0	0	0	1	genus
Slashvirus	0	1	0	0	0	0	0	1	genus
Alteraurantiacibacter	0	1	0	0	0	0	0	1	genus
CandidatusBorkfalkia			1					1	genus
Alloactinosynnema	0	1	0	0	0	0	0	1	genus
CandidatusFlemingibacterium			1					1	genus
CandidatusNeoclostridium			1					1	genus
CandidatusAdamsella			1					1	genus
CandidatusNanosyncoccus			1					1	genus
Massilimaliae	0	0	1	0	0	0	0	1	genus
Pyramidobacter	0	0	1	0	0	0	0	1	genus
Longispora	0	1	0	0	0	0	0	1	genus
Murimonas	0	0	1	0	0	0	0	1	genus
Plesiomonas	0	1	0	0	0	0	0	1	genus
Lentibacter	0	1	0	0	0	0	0	1	genus
Methanothermus	0	1	0	0	0	0	0	1	genus
Longilinea	0	1	0	0	0	0	0	1	genus
Calditerricola	0	1	0	0	0	0	0	1	genus
Caedibacter	0	1	0	0	0	0	0	1	genus
Negadavirga	0	1	0	0	0	0	0	1	genus
Limnochorda	0	1	0	0	0	0	0	1	genus
Couchioplanes	0	1	0	0	0	0	0	1	genus
Catellatospora	0	1	0	0	0	0	0	1	genus
Limnoglobus	0	1	0	0	0	0	0	1	genus
Deferribacter	0	1	0	0	0	0	0	1	genus
Brevirhabdus	0	1	0	0	0	0	0	1	genus
Candidatus Planktophila	0	1	0	0	0	0	0	1	genus
Edaphobacillus	0	1	0	0	0	0	0	1	genus
Volucribacter	0	1	0	0	0	0	0	1	genus
Anaeromyxobacter	0	1	0	0	0	0	0	1	genus
Emticicia	0	0	1	0	0	0	0	1	genus
Saccharophagus	0	1	0	0	0	0	0	1	genus
Schaedlerella	0	0	1	0	0	0	0	1	genus
Caryophanon	0	1	0	0	0	0	0	1	genus
Zymomonas	0	1	0	0	0	0	0	1	genus
Thermocatellispora	0	1	0	0	0	0	0	1	genus
Afipia	0	1	0	0	0	0	0	1	genus
Phytomonospora	0	1	0	0	0	0	0	1	genus
Amantichitinum	0	1	0	0	0	0	0	1	genus
Pelomonas	0	1	0	0	0	0	0	1	genus
Opitutus	0	0	1	0	0	0	0	1	genus
Rhizocola	0	1	0	0	0	0	0	1	genus
Edaphovirga	0	1	0	0	0	0	0	1	genus
Agathobacter	0	0	1	0	0	0	0	1	genus
Frigoribacterium	0	0	0	0	0	0	1	1	genus
Paraphotobacterium	0	1	0	0	0	0	0	1	genus
Soonwooa	0	1	0	0	0	0	0	1	genus
Pseudoruegeria	0	1	0	0	0	0	0	1	genus
Chryseoglobus	0	1	0	0	0	0	0	1	genus
Thermohydrogenium	0	1	0	0	0	0	0	1	genus
Sulfuritortus	0	0	0	0	0	1	0	1	genus
Picobirnavirus	0	1	0	0	0	0	0	1	genus
Labilithrix	0	1	0	0	0	0	0	1	genus
Aquidulcibacter	0	1	0	0	0	0	0	1	genus
Thermasporomyces	0	1	0	0	0	0	0	1	genus
Algiphilus	0	1	0	0	0	0	0	1	genus
Vitiosangium	0	1	0	0	0	0	0	1	genus
Methylophaga	0	1	0	0	0	0	0	1	genus
Solimicrobium	0	1	0	0	0	0	0	1	genus
Cupidesulfovibrio	0	1	0	0	0	0	0	1	genus
Thermocrispum	0	1	0	0	0	0	0	1	genus
Rheinheimera	0	1	0	0	0	0	0	1	genus
Mitsuokella	0	0	0	0	0	1	0	1	genus
Candidatus Vampirococcus	0	1	0	0	0	0	0	1	genus
Nonomuraea	0	0	1	0	0	0	0	1	genus
Candidatus Harrysmithimonas	0	1	0	0	0	0	0	1	genus
Olivibacter	0	0	1	0	0	0	0	1	genus
Solibacillus	0	1	0	0	0	0	0	1	genus
Thiofilum	0	1	0	0	0	0	0	1	genus
Gulosibacter	0	1	0	0	0	0	0	1	genus
Roseospira	0	1	0	0	0	0	0	1	genus
Paenisporosarcina	0	1	0	0	0	0	0	1	genus
Brooklawnia	0	1	0	0	0	0	0	1	genus
Thiocapsa	0	1	0	0	0	0	0	1	genus
Lawsonella	0	1	0	0	0	0	0	1	genus
Succinivibrio	0	0	1	0	0	0	0	1	genus
Bryobacter	0	1	0	0	0	0	0	1	genus
Persicirhabdus	0	1	0	0	0	0	0	1	genus
Nicoletella	0	1	0	0	0	0	0	1	genus
Giesbergeria	0	1	0	0	0	0	0	1	genus
Thiorhodospira	0	1	0	0	0	0	0	1	genus
Limnoraphis	0	1	0	0	0	0	0	1	genus
Asanoa	0	1	0	0	0	0	0	1	genus
Ruthenibacterium	0	0	1	0	0	0	0	1	genus
Lentzea	0	1	0	0	0	0	0	1	genus
Candidatus Symbiobacter	0	1	0	0	0	0	0	1	genus
Euhalothece	0	1	0	0	0	0	0	1	genus
Methanohalophilus	0	1	0	0	0	0	0	1	genus
Oceanibaculum	0	1	0	0	0	0	0	1	genus
Acidisphaera	0	1	0	0	0	0	0	1	genus
Imhoffiella	0	1	0	0	0	0	0	1	genus
Teredinibacter	0	1	0	0	0	0	0	1	genus
Sporobacter	0	0	1	0	0	0	0	1	genus
Desulfotalea	0	1	0	0	0	0	0	1	genus
Kinneretia	0	1	0	0	0	0	0	1	genus
Desertiactinospora	0	1	0	0	0	0	0	1	genus
Roseiarcus	0	1	0	0	0	0	0	1	genus
Thiodictyon	0	1	0	0	0	0	0	1	genus
Methylibium	0	1	0	0	0	0	0	1	genus
Candidatus Thermochlorobacter	0	1	0	0	0	0	0	1	genus
Halarchaeum	0	1	0	0	0	0	0	1	genus
Allosalinactinospora	0	1	0	0	0	0	0	1	genus
Kordiimonas	0	1	0	0	0	0	0	1	genus
Leptonema	0	1	0	0	0	0	0	1	genus
Cricetibacter	0	1	0	0	0	0	0	1	genus
Ktedonobacter	0	1	0	0	0	0	0	1	genus
Frigoriglobus	0	1	0	0	0	0	0	1	genus
Candidatus Competibacter	0	1	0	0	0	0	0	1	genus
Limnobacter	0	1	0	0	0	0	0	1	genus
Halotalea	0	1	0	0	0	0	0	1	genus
Fibrella	0	1	0	0	0	0	0	1	genus
Gallionella	0	1	0	0	0	0	0	1	genus
Aureliella	0	1	0	0	0	0	0	1	genus
Fervidicella	0	1	0	0	0	0	0	1	genus
Psychrosphaera	0	1	0	0	0	0	0	1	genus
Alsobacter	0	1	0	0	0	0	0	1	genus
Mongoliitalea	0	1	0	0	0	0	0	1	genus
Candidatus Flemingibacterium	1	0	0	0	0	0	0	1	genus
Desulfurella	0	1	0	0	0	0	0	1	genus
Pelagicola	0	1	0	0	0	0	0	1	genus
Sphingosinicella	0	1	0	0	0	0	0	1	genus
Amaricoccus	0	1	0	0	0	0	0	1	genus
Raoultibacter	0	0	0	0	0	0	1	1	genus
Mesosutterella	0	1	0	0	0	0	0	1	genus
Vallitalea	0	0	1	0	0	0	0	1	genus
Suttonella	0	1	0	0	0	0	0	1	genus
Nissabacter	0	1	0	0	0	0	0	1	genus
Capsulimonas	0	1	0	0	0	0	0	1	genus
Gloeothece	0	1	0	0	0	0	0	1	genus
Acetitomaculum	0	0	1	0	0	0	0	1	genus
Woodsholea	0	1	0	0	0	0	0	1	genus
Pseudozobellia	0	1	0	0	0	0	0	1	genus
Pseudobacter	0	1	0	0	0	0	0	1	genus
Pygmaiobacter	0	0	1	0	0	0	0	1	genus
Candidatus Arthromitus	0	1	0	0	0	0	0	1	genus
Polybotosvirus	0	1	0	0	0	0	0	1	genus
Sphaerimonospora	0	1	0	0	0	0	0	1	genus
Vendettavirus	0	1	0	0	0	0	0	1	genus
Corallococcus	0	0	1	0	0	0	0	1	genus
Mobilitalea	0	0	1	0	0	0	0	1	genus
Thioflavicoccus	0	1	0	0	0	0	0	1	genus
Microterricola	0	1	0	0	0	0	0	1	genus
Rosenbergiella	0	1	0	0	0	0	0	1	genus
Bavariicoccus	0	1	0	0	0	0	0	1	genus
Nitrincola	0	1	0	0	0	0	0	1	genus
Hokovirus	0	1	0	0	0	0	0	1	genus
Catovirus	0	1	0	0	0	0	0	1	genus
Pseudobythopirellula	0	1	0	0	0	0	0	1	genus
Aurantimicrobium	0	1	0	0	0	0	0	1	genus
Salinarchaeum	0	1	0	0	0	0	0	1	genus
Candidatus Saccharicenans	0	1	0	0	0	0	0	1	genus
Gammacoronavirus	0	1	0	0	0	0	0	1	genus
Kutzneria	0	1	0	0	0	0	0	1	genus
Methanosarcina	0	1	0	0	0	0	0	1	genus
Timquatrovirus	0	1	0	0	0	0	0	1	genus
Desulfobacter	0	1	0	0	0	0	0	1	genus
Ureibacillus	0	1	0	0	0	0	0	1	genus
Holdemania	0	0	1	0	0	0	0	1	genus
Ureaplasma	0	1	0	0	0	0	0	1	genus
Alicyclobacillus	0	0	1	0	0	0	0	1	genus
Simkania	0	1	0	0	0	0	0	1	genus
Ningiella	0	1	0	0	0	0	0	1	genus
Roseibaca	0	1	0	0	0	0	0	1	genus
Methanomicrobium	0	1	0	0	0	0	0	1	genus
Criblamydia	0	1	0	0	0	0	0	1	genus
Pseudofrancisella	0	1	0	0	0	0	0	1	genus
Parasaccharibacter	0	1	0	0	0	0	0	1	genus
Thermotomaculum	0	1	0	0	0	0	0	1	genus
Geminisphaera	0	1	0	0	0	0	0	1	genus
Phorcysia	0	1	0	0	0	0	0	1	genus
Candidatus Aristotella	0	1	0	0	0	0	0	1	genus
Hyphomicrobium	0	0	1	0	0	0	0	1	genus
Symbiobacterium	0	1	0	0	0	0	0	1	genus
Thermoclostridium	0	0	1	0	0	0	0	1	genus
Renibacterium	0	1	0	0	0	0	0	1	genus
Fermentimonas	0	1	0	0	0	0	0	1	genus
Sunxiuqinia	0	0	1	0	0	0	0	1	genus
Weeksella	0	1	0	0	0	0	0	1	genus
Cecembia	0	1	0	0	0	0	0	1	genus
Anaerohalosphaera	0	1	0	0	0	0	0	1	genus
Mucinivorans	0	0	1	0	0	0	0	1	genus
Chryseobacterium	0	0	1	0	0	0	0	1	genus
Luteipulveratus	0	1	0	0	0	0	0	1	genus
Aliiglaciecola	0	1	0	0	0	0	0	1	genus
Lightbulbvirus	0	1	0	0	0	0	0	1	genus
Stenoxybacter	0	1	0	0	0	0	0	1	genus
Kuravirus	0	1	0	0	0	0	0	1	genus
Oculatella	0	1	0	0	0	0	0	1	genus
Luteimicrobium	0	1	0	0	0	0	0	1	genus
Vampirovibrio	0	1	0	0	0	0	0	1	genus
Mesocricetibacter	0	1	0	0	0	0	0	1	genus
Alphapapillomavirus	0	1	0	0	0	0	0	1	genus
Jiaodavirus	0	1	0	0	0	0	0	1	genus
Fluviispira	0	1	0	0	0	0	0	1	genus
Schleiferilactobacillus	0	1	0	0	0	0	0	1	genus
Brevilactibacter	0	1	0	0	0	0	0	1	genus
Candidatus Avimicrobium	0	0	0	0	0	1	0	1	genus
Acuticoccus	0	1	0	0	0	0	0	1	genus
Flectobacillus	0	0	0	1	0	0	0	1	genus
Aliishimia	0	1	0	0	0	0	0	1	genus
Rectinema	0	1	0	0	0	0	0	1	genus
Diplorickettsia	0	1	0	0	0	0	0	1	genus
Zobellella	0	1	0	0	0	0	0	1	genus
Victivallis	0	0	1	0	0	0	0	1	genus
Johnsonvirus	0	1	0	0	0	0	0	1	genus
Phocoenobacter	0	1	0	0	0	0	0	1	genus
Gloeocapsopsis	0	1	0	0	0	0	0	1	genus
Croceibacterium	0	1	0	0	0	0	0	1	genus
Rhodothalassium	0	0	0	0	0	1	0	1	genus
Candidatus Berkiella	0	1	0	0	0	0	0	1	genus
Oleisolibacter	0	1	0	0	0	0	0	1	genus
Thermogladius	0	1	0	0	0	0	0	1	genus
Streptosporangium	0	1	0	0	0	0	0	1	genus
Egicoccus	0	1	0	0	0	0	0	1	genus
Glaciibacter	0	1	0	0	0	0	0	1	genus
Marivita	0	1	0	0	0	0	0	1	genus
Desulfofustis	0	1	0	0	0	0	0	1	genus
Candidatus Cardinium	0	1	0	0	0	0	0	1	genus
Antribacter	0	1	0	0	0	0	0	1	genus
Thiorhodococcus	0	1	0	0	0	0	0	1	genus
Methanobacterium	0	1	0	0	0	0	0	1	genus
Candidatus Soleaferrea	0	0	0	0	0	1	0	1	genus
Mastigocladus	0	1	0	0	0	0	0	1	genus
Maritimibacter	0	1	0	0	0	0	0	1	genus
Dichotomicrobium	0	1	0	0	0	0	0	1	genus
Isosphaera	0	1	0	0	0	0	0	1	genus
Eggerthia	0	1	0	0	0	0	0	1	genus
Mesobacillus	0	1	0	0	0	0	0	1	genus
Syntrophaceticus	0	1	0	0	0	0	0	1	genus
Neiella	0	1	0	0	0	0	0	1	genus
Methanothermococcus	0	1	0	0	0	0	0	1	genus
Trichocoleus	0	1	0	0	0	0	0	1	genus
Saccharolobus	0	1	0	0	0	0	0	1	genus
Andreesenia	0	1	0	0	0	0	0	1	genus
Anaerosacchariphilus	0	0	1	0	0	0	0	1	genus
Aestuariispira	0	1	0	0	0	0	0	1	genus
Ferroplasma	0	1	0	0	0	0	0	1	genus
Globicatella	0	0	1	0	0	0	0	1	genus
Archangium	0	0	0	0	0	0	1	1	genus
Halomicroarcula	0	1	0	0	0	0	0	1	genus
Halegenticoccus	0	1	0	0	0	0	0	1	genus
Chlorobaculum	0	1	0	0	0	0	0	1	genus
Hydrogeniiclostidium	0	0	1	0	0	0	0	1	genus
Thalassotalea	0	1	0	0	0	0	0	1	genus
Thermoactinomyces	0	0	0	1	0	0	0	1	genus
Dechloromonas	0	0	0	0	0	0	1	1	genus
Halopeptonella	0	1	0	0	0	0	0	1	genus
Serpentinomonas	0	1	0	0	0	0	0	1	genus
Aequorivita	0	1	0	0	0	0	0	1	genus
Schumannella	0	1	0	0	0	0	0	1	genus
Halapricum	0	1	0	0	0	0	0	1	genus
Megamonas	0	0	1	0	0	0	0	1	genus
Pararhizobium	0	1	0	0	0	0	0	1	genus
Longibacter	0	1	0	0	0	0	0	1	genus
Aeribacillus	0	1	0	0	0	0	0	1	genus
Chloroflexus	0	1	0	0	0	0	0	1	genus
Acetobacteroides	0	0	1	0	0	0	0	1	genus
Allofustis	0	0	0	0	0	0	1	1	genus
Desulfobacca	0	0	0	1	0	0	0	1	genus
Aliicoccus	0	0	0	0	0	1	0	1	genus
Inordinaticella	0	1	0	0	0	0	0	1	genus
Prasinovirus	0	1	0	0	0	0	0	1	genus
Thermodesulfobacterium	0	1	0	0	0	0	0	1	genus
Vibrio	0	0	1	0	0	0	0	1	genus
Rhodopirellula	0	0	1	0	0	0	0	1	genus
Avrilella	0	1	0	0	0	0	0	1	genus
Salinibaculum	0	1	0	0	0	0	0	1	genus
Spongiivirga	0	1	0	0	0	0	0	1	genus
Hyalangium	0	1	0	0	0	0	0	1	genus
Leadbetterella	0	1	0	0	0	0	0	1	genus
Labilibacter	0	0	1	0	0	0	0	1	genus
Serkorvirus	0	1	0	0	0	0	0	1	genus
Thalassobium	0	1	0	0	0	0	0	1	genus
Thornevirus	0	1	0	0	0	0	0	1	genus
Bermanella	0	1	0	0	0	0	0	1	genus
Candidatus.Allochristensenella							1	1	genus
Korravirus	0	1	0	0	0	0	0	1	genus
Mangrovihabitans	0	1	0	0	0	0	0	1	genus
Apibacter	0	0	1	0	0	0	0	1	genus
Atopobacter	0	1	0	0	0	0	0	1	genus
Halanaerobium	0	0	1	0	0	0	0	1	genus
Sedimentibacter	0	0	1	0	0	0	0	1	genus
Pustulibacterium	0	1	0	0	0	0	0	1	genus
Thermosulfurimonas	0	1	0	0	0	0	0	1	genus
Aneurinibacillus	0	1	0	0	0	0	0	1	genus
Enterocloster	1	0	0	0	0	0	0	1	genus
Fodinicola	0	1	0	0	0	0	0	1	genus
Allobranchiibius	0	1	0	0	0	0	0	1	genus
Allisonella	0	0	1	0	0	0	0	1	genus
Franconibacter	0	1	0	0	0	0	0	1	genus
Desulfomicrobium	0	1	0	0	0	0	0	1	genus
Candidatus Sulfobium	0	1	0	0	0	0	0	1	genus
Occidentia	0	1	0	0	0	0	0	1	genus
Nannocystis	0	1	0	0	0	0	0	1	genus
Massilibacteroides	0	0	1	0	0	0	0	1	genus
Candidatus Heteroruminococcus	0	1	0	0	0	0	0	1	genus
Wenxinia	0	1	0	0	0	0	0	1	genus
Aquisalimonas	0	1	0	0	0	0	0	1	genus
Scardovia	0	1	0	0	0	0	0	1	genus
Bernardetia	0	1	0	0	0	0	0	1	genus
Methanocella	0	1	0	0	0	0	0	1	genus
Spongiibacter	0	1	0	0	0	0	0	1	genus
Mediterranea	0	0	0	0	0	0	1	1	genus
Alkaliflexus	0	0	1	0	0	0	0	1	genus
Mangrovimonas	0	1	0	0	0	0	0	1	genus
Neoactinobaculum	0	1	0	0	0	0	0	1	genus
Maricaulis	0	1	0	0	0	0	0	1	genus
Thermobacillus	0	1	0	0	0	0	0	1	genus
Sulfurimicrobium	0	1	0	0	0	0	0	1	genus
Xylanimonas	0	1	0	0	0	0	0	1	genus
Algimonas	0	1	0	0	0	0	0	1	genus
Caldilinea	0	1	0	0	0	0	0	1	genus
Mesotoga	0	1	0	0	0	0	0	1	genus
Lelliottia	0	1	0	0	0	0	0	1	genus
Pseudorhodoplanes	0	1	0	0	0	0	0	1	genus
Candidatus Aegiribacteria	0	1	0	0	0	0	0	1	genus
Thiomargarita	0	1	0	0	0	0	0	1	genus
Orrella	0	1	0	0	0	0	0	1	genus
Amphiplicatus	0	1	0	0	0	0	0	1	genus
Vulcanibacillus	0	1	0	0	0	0	0	1	genus
Candidatus Woodwardibium	0	1	0	0	0	0	0	1	genus
[truncated: 23,397 more rows]

## Sheet: S4
Table S4 The information of colorectal neoplasms patient's gut microbiomes
project_id	batch_id	run_id	experiment_type	instrument_model	host_age	sex	BMI	country	disease	ID	group
PRJDB4176	1	DRR127488	Metagenomics	Illumina HiSeq 2500	72	Male	22.1367	Japan	D006262	old_healthy_male_asian_1	asian,healthy,male
PRJDB4176	1	DRR127524	Metagenomics	Illumina HiSeq 2500	73	Male	25.8166	Japan	D006262	old_healthy_male_asian_2	asian,healthy,male
PRJDB4176	1	DRR127756	Metagenomics	Illumina HiSeq 2500	75	Male	22.3081	Japan	D006262	old_healthy_male_asian_3	asian,healthy,male
PRJDB4176	1	DRR127588	Metagenomics	Illumina HiSeq 2500	76	Male	22.1003	Japan	D006262	old_healthy_male_asian_4	asian,healthy,male
PRJDB4176	1	DRR127737	Metagenomics	Illumina HiSeq 2500	77	Female	18.7305	Japan	D006262	old_healthy_female_asian_1	asian,healthy,female
PRJDB4176	1	DRR127777	Metagenomics	Illumina HiSeq 2500	77	Female	23.634	Japan	D006262	old_healthy_female_asian_2	asian,healthy,female
PRJDB4176	1	DRR127596	Metagenomics	Illumina HiSeq 2500	76	Female	23.4221	Japan	D006262	old_healthy_female_asian_3	asian,healthy,female
PRJEB10878	2	ERR1018266	Metagenomics	Illumina HiSeq 2000	73	Female	24.1	China	D006262	old_healthy_female_asian_4	asian,healthy,female
PRJNA447983	3	SRR6915189	Metagenomics	Illumina HiSeq 2500	81	Female	28	Italy	D006262	old_healthy_female_euro_1	euro,healthy,female
PRJNA447983	3	SRR6915097	Metagenomics	Illumina HiSeq 2500	80	Female	32	Italy	D006262	old_healthy_female_euro_2	euro,healthy,female
PRJNA615162	4	SRR13621845	Metagenomics	Illumina HiSeq 2500	79	Female	NULL	United States of America	D006262	old_healthy_female_euro_3	euro,healthy,female
PRJNA615162	4	SRR13621868	Metagenomics	Illumina HiSeq 2500	78	Female	NULL	United States of America	D006262	old_healthy_female_euro_4	euro,healthy,female
PRJNA447983	3	SRR6915100	Metagenomics	Illumina HiSeq 2500	80	Male	24	Italy	D006262	old_healthy_male_euro_1	euro,healthy,male
PRJEB27928	5	ERR2726443	Metagenomics	Illumina HiSeq	76	Male	29.5	Germany	D006262	old_healthy_male_euro_2	euro,healthy,male
PRJEB7774	6	ERR710430	Metagenomics	Illumina HiSeq 2000	78	Male	31.22	Austria	D006262	old_healthy_male_euro_3	euro,healthy,male
PRJNA397219	7	SRR5903349	Metagenomics	Illumina HiSeq 2500	78	Male	29.53	United States of America	D006262	old_healthy_male_euro_4	euro,healthy,male
PRJEB6997	8	ERR589861	Metagenomics	Illumina HiSeq 2000	47	Female	22.8928	China	D006262	young_healthy_female_asian_1	asian,healthy,female
PRJEB6997	8	ERR589829	Metagenomics	Illumina HiSeq 2000	44	Female	24.974	China	D006262	young_healthy_female_asian_2	asian,healthy,female
PRJDB4176	1	DRR127634	Metagenomics	Illumina HiSeq 2500	42	Female	25.5937	Japan	D006262	young_healthy_female_asian_3	asian,healthy,female
PRJEB6997	8	ERR589865	Metagenomics	Illumina HiSeq 2000	41	Female	23.4375	China	D006262	young_healthy_female_asian_4	asian,healthy,female
PRJEB6997	8	ERR589867	Metagenomics	Illumina HiSeq 2000	48	Male	22.0386	China	D006262	young_healthy_male_asian_1	asianhealthy,male
PRJDB4176	1	DRR127619	Metagenomics	Illumina HiSeq 2500	45	Male	23.9512	Japan	D006262	young_healthy_male_asian_2	asianhealthy,male
PRJEB6997	8	ERR589796	Metagenomics	Illumina HiSeq 2000	45	Male	23.8751	China	D006262	young_healthy_male_asian_3	asianhealthy,male
PRJEB6997	8	ERR589825	Metagenomics	Illumina HiSeq 2000	45	Male	20.8117	China	D006262	young_healthy_male_asian_4	asianhealthy,male
PRJEB27928	5	ERR2726457	Metagenomics	Illumina HiSeq	46	Male	26.3	Germany	D006262	young_healthy_male_euro_1	euro,healthy,male
PRJEB27928	5	ERR2726429	Metagenomics	Illumina HiSeq	45	Male	22.1	Germany	D006262	young_healthy_male_euro_2	euro,healthy,male
PRJNA615162	4	SRR13621724	Metagenomics	Illumina HiSeq 2500	45	Male	NULL	United States of America	D006262	young_healthy_male_euro_3	euro,healthy,male
PRJEB27928	5	ERR2726531	Metagenomics	Illumina HiSeq	37	Male	24.5	Germany	D006262	young_healthy_male_euro_4	euro,healthy,male
PRJEB27928	5	ERR2726517	Metagenomics	Illumina HiSeq	45	Female	27.2	Germany	D006262	young_healthy_female_euro_1	euro,healthy,female
PRJNA615162	4	SRR13621860	Metagenomics	Illumina HiSeq 2500	49	Female	NULL	United States of America	D006262	young_healthy_female_euro_2	euro,healthy,female
PRJNA615162	4	SRR13621727	Metagenomics	Illumina HiSeq 2500	43	Female	NULL	United States of America	D006262	young_healthy_female_euro_3	euro,healthy,female
PRJNA615162	4	SRR13621710	Metagenomics	Illumina HiSeq 2500	45	Female	NULL	United States of America	D006262	young_healthy_female_euro_4	euro,healthy,female
PRJEB10878	2	ERR1018287	Metagenomics	Illumina HiSeq 2000	79	Female	25.8	China	D015179	old_ill_female_asian_1	asian,ill,female
PRJEB10878	2	ERR1018207	Metagenomics	Illumina HiSeq 2000	75	Female	28.7	China	D015179	old_ill_female_asian_3	asian,ill,female
PRJEB10878	2	ERR1018216	Metagenomics	Illumina HiSeq 2000	74	Female	28.7	China	D015179	old_ill_female_asian_4	asian,ill,female
PRJDB4176	1	DRR127603	Metagenomics	Illumina HiSeq 2500	45	Female	23.4224	Japan	D015179	young_ill_female_asian_1	asian,ill,female
PRJEB10878	2	ERR1018201	Metagenomics	Illumina HiSeq 2000	45	Female	23	China	D015179	young_ill_female_asian_2	asian,ill,female
PRJDB4176	1	DRR127536	Metagenomics	Illumina HiSeq 2500	44	Female	26.6728	Japan	D015179	young_ill_female_asian_3	asian,ill,female
PRJDB4176	1	DRR127638	Metagenomics	Illumina HiSeq 2500	32	Female	22.3478	Japan	D015179	young_ill_female_asian_4	asian,ill,female
PRJEB10878	2	ERR1018292	Metagenomics	Illumina HiSeq 2000	81	Male	18.2	China	D015179	old_ill_male_asian_1	asian,ill,female
PRJEB10878	2	ERR1018210	Metagenomics	Illumina HiSeq 2000	80	Male	24	China	D015179	old_ill_male_asian_2	asian,ill,male
PRJEB10878	2	ERR1018305	Metagenomics	Illumina HiSeq 2000	79	Male	26.8	China	D015179	old_ill_male_asian_3	asian,ill,male
PRJDB4176	1	DRR127514	Metagenomics	Illumina HiSeq 2500	78	Male	22.68	Japan	D015179	old_ill_male_asian_4	asian,ill,male
PRJDB4176	1	DRR127521	Metagenomics	Illumina HiSeq 2500	38	Male	24.3911	Japan	D015179	young_ill_male_asian_1	asian,ill,male
PRJEB10878	2	ERR1018301	Metagenomics	Illumina HiSeq 2000	34	Male	19.4	China	D015179	young_ill_male_asian_2	asian,ill,male
PRJDB4176	2	DRR127515	Metagenomics	Illumina HiSeq 2500	30	Male	25.6896	Japan	D015179	young_ill_male_asian_3	asian,ill,male
PRJDB4176	2	DRR127767	Metagenomics	Illumina HiSeq 2500	28	Male	26.2976	Japan	D015179	young_ill_male_asian_4	asian,ill,male
PRJEB7774	6	ERR688527	Metagenomics	Illumina HiSeq 2000	84	Male	27.28	Austria	D015179	old_ill_male_euro_1	asian,ill,male
PRJEB7774	6	ERR688525	Metagenomics	Illumina HiSeq 2000	82	Male	30.47	Austria	D015179	old_ill_male_euro_2	euro,ill,male
PRJNA447983	3	SRR6915123	Metagenomics	Illumina HiSeq 2500	78	Male	26	Italy	D015179	old_ill_male_euro_4	euro,ill,male
PRJNA397219	7	SRR5903339	Metagenomics	Illumina HiSeq 2500	50	Male	30.1	United States of America	D015179	young_ill_male_euro_1	euro,ill,male
PRJEB7774	6	ERR688573	Metagenomics	Illumina HiSeq 2000	46	Male	30.86	Austria	D015179	young_ill_male_euro_2	euro,ill,male
PRJNA397219	7	SRR5903324	Metagenomics	Illumina HiSeq 2500	50	Male	30.1	United States of America	D015179	young_ill_male_euro_3	euro,ill,male
PRJEB7774	6	ERR688583	Metagenomics	Illumina HiSeq 2000	43	Male	22.68	Austria	D015179	young_ill_male_euro_4	euro,ill,male
PRJNA397219	7	SRR5903330	Metagenomics	Illumina HiSeq 2500	88	Female	31.98	United States of America	D015179	old_ill_female_euro_1	euro,ill,male
PRJEB7774	6	ERR688534	Metagenomics	Illumina HiSeq 2000	86	Female	20.5	Austria	D015179	old_ill_female_euro_2	euro,ill,female
PRJNA447983	3	SRR6915101	Metagenomics	Illumina HiSeq 2500	84	Female	23	Italy	D015179	old_ill_female_euro_3	euro,ill,female
PRJNA447983	3	SRR6915115	Metagenomics	Illumina HiSeq 2500	83	Female	19	Italy	D015179	old_ill_female_euro_4	euro,ill,female
PRJEB27928	5	ERR2726614	Metagenomics	Illumina HiSeq	50	Female	32.1	Germany	D015179	young_ill_female_euro_1	euro,ill,female
PRJEB7774	6	ERR688618	Metagenomics	Illumina HiSeq 2000	47	Female	25.78	Austria	D015179	young_ill_female_euro_2	euro,ill,female
PRJEB27928	5	ERR2726484	Metagenomics	Illumina HiSeq	50	Female	32.1	Germany	D015179	young_ill_female_euro_3	euro,ill,female
PRJEB7774	6	ERR688649	Metagenomics	Illumina HiSeq 2000	45	Female	22.15	Austria	D015179	young_ill_female_euro_4	euro,ill,female
